# Supplementary material for: A multiantigenic antibacterial nanovaccine utilizing hybrid membrane vesicles for combating Pseudomonas aeruginosa infections
Source: J Extracell Vesicles. 2024 Oct 14;13(10):e12524. doi: 10.1002/jev2.12524 (PMC11472236; doi:10.1002/jev2.12524)
Supplement: Supplementary file 2 — Supporting Information [file JEV2-13-e12524-s002.xlsx]

## Sheet: pseudomonas
Table S2
P.aeruginosa
Accession	Description	Gene	Protein Group	Protein IDs	Peptides Count	OMVs	SP	MMVs	AuNP@HMV @SPs
Q9HZQ8	Aminopeptidase OS=Pseudomonas aeruginosa (strain ATCC 15692 / DSM 22644 / CIP 104116 / JCM 14847 / LMG 12228 / 1C / PRS 101 / PAO1) OX=208964 GN=lap PE=1 SV=1	lap	Q9HZQ8	Q9HZQ8	37	29535300	6367660	348856	26986900
P14756	Elastase OS=Pseudomonas aeruginosa (strain ATCC 15692 / DSM 22644 / CIP 104116 / JCM 14847 / LMG 12228 / 1C / PRS 101 / PAO1) OX=208964 GN=lasB PE=1 SV=1	lasB	P14756	P14756	21	1205870	13372000	475674	17873700
P14789	Protease LasA OS=Pseudomonas aeruginosa (strain ATCC 15692 / DSM 22644 / CIP 104116 / JCM 14847 / LMG 12228 / 1C / PRS 101 / PAO1) OX=208964 GN=lasA PE=1 SV=3	lasA	P14789	P14789	8	107661	6701010	483484	7427350
Q9I783	Uncharacterized protein PA0049 OS=Pseudomonas aeruginosa (strain ATCC 15692 / DSM 22644 / CIP 104116 / JCM 14847 / LMG 12228 / 1C / PRS 101 / PAO1) OX=208964 GN=PA0049 PE=1 SV=1	PA0049	Q9I783	Q9I783	39	50490700	1151420		6158400
Q9HWK6	Lysyl endopeptidase OS=Pseudomonas aeruginosa (strain ATCC 15692 / DSM 22644 / CIP 104116 / JCM 14847 / LMG 12228 / 1C / PRS 101 / PAO1) OX=208964 GN=prpL PE=1 SV=1	prpL	Q9HWK6	Q9HWK6	17	147258	3320000	998955	4874360
Q9I589	Chitin-binding protein CbpD OS=Pseudomonas aeruginosa (strain ATCC 15692 / DSM 22644 / CIP 104116 / JCM 14847 / LMG 12228 / 1C / PRS 101 / PAO1) OX=208964 GN=cbpD PE=1 SV=1	cbpD	Q9I589	Q9I589	19	5471420	10626800	221435	3392440
G3XCX6	Type III secretion outer membrane protein PopN OS=Pseudomonas aeruginosa (strain ATCC 15692 / DSM 22644 / CIP 104116 / JCM 14847 / LMG 12228 / 1C / PRS 101 / PAO1) OX=208964 GN=popN PE=4 SV=1	popN	G3XCX6	G3XCX6	1	163720	599252		1464670
Q9HU18	C4-dicarboxylate-binding periplasmic protein DctP OS=Pseudomonas aeruginosa (strain ATCC 15692 / DSM 22644 / CIP 104116 / JCM 14847 / LMG 12228 / 1C / PRS 101 / PAO1) OX=208964 GN=dctP PE=1 SV=1	dctP	Q9HU18	Q9HU18	1	110521	127988		1460970
Q03023	Serralysin OS=Pseudomonas aeruginosa (strain ATCC 15692 / DSM 22644 / CIP 104116 / JCM 14847 / LMG 12228 / 1C / PRS 101 / PAO1) OX=208964 GN=aprA PE=1 SV=1	aprA	Q03023	Q03023	22	36049.8	498351	62901.2	1199500
Q9HVW9	Histidinol dehydrogenase OS=Pseudomonas aeruginosa (strain ATCC 15692 / DSM 22644 / CIP 104116 / JCM 14847 / LMG 12228 / 1C / PRS 101 / PAO1) OX=208964 GN=hisD PE=3 SV=1	hisD	Q9HVW9	Q9HVW9	2			113740	949512
Q9HXQ8	Adenylate cyclase OS=Pseudomonas aeruginosa (strain ATCC 15692 / DSM 22644 / CIP 104116 / JCM 14847 / LMG 12228 / 1C / PRS 101 / PAO1) OX=208964 GN=PA3734 PE=4 SV=1	PA3734	Q9HXQ8	Q9HXQ8	9	375727	124977		797403
Q9I4G3	Periplasmic nitrate reductase OS=Pseudomonas aeruginosa (strain ATCC 15692 / DSM 22644 / CIP 104116 / JCM 14847 / LMG 12228 / 1C / PRS 101 / PAO1) OX=208964 GN=napA PE=3 SV=1	napA	Q9I4G3	Q9I4G3	13		18643	53789.8	592542
G3XD72	Probable purine-binding chemotaxis protein OS=Pseudomonas aeruginosa (strain ATCC 15692 / DSM 22644 / CIP 104116 / JCM 14847 / LMG 12228 / 1C / PRS 101 / PAO1) OX=208964 GN=PA1464 PE=4 SV=1	PA1464	G3XD72	G3XD72	3	1260290	89721.7		527560
P13794	Outer membrane porin F OS=Pseudomonas aeruginosa (strain ATCC 15692 / DSM 22644 / CIP 104116 / JCM 14847 / LMG 12228 / 1C / PRS 101 / PAO1) OX=208964 GN=oprF PE=1 SV=1	oprF	P13794	P13794	21	413561	1166530	543379	497927
P11221	Major outer membrane lipoprotein OS=Pseudomonas aeruginosa (strain ATCC 15692 / DSM 22644 / CIP 104116 / JCM 14847 / LMG 12228 / 1C / PRS 101 / PAO1) OX=208964 GN=oprI PE=3 SV=1	oprI	P11221	P11221	4	568350	3126630	19814.8	456292
Q9I2R3	Probable protease OS=Pseudomonas aeruginosa (strain ATCC 15692 / DSM 22644 / CIP 104116 / JCM 14847 / LMG 12228 / 1C / PRS 101 / PAO1) OX=208964 GN=PA1832 PE=3 SV=1	PA1832	Q9I2R3	Q9I2R3	3		31284.8	3043040	296987
P72151	B-type flagellin OS=Pseudomonas aeruginosa (strain ATCC 15692 / DSM 22644 / CIP 104116 / JCM 14847 / LMG 12228 / 1C / PRS 101 / PAO1) OX=208964 GN=fliC PE=1 SV=2	fliC	P72151	P72151	3	5100710	82578.6		280517
Q9I5S9	Probable bacteriophage protein OS=Pseudomonas aeruginosa (strain ATCC 15692 / DSM 22644 / CIP 104116 / JCM 14847 / LMG 12228 / 1C / PRS 101 / PAO1) OX=208964 GN=PA0623 PE=1 SV=1	PA0623	Q9I5S9	Q9I5S9	1	283682	5822.78		274190
Q9I763	Radical SAM core domain-containing protein OS=Pseudomonas aeruginosa (strain ATCC 15692 / DSM 22644 / CIP 104116 / JCM 14847 / LMG 12228 / 1C / PRS 101 / PAO1) OX=208964 GN=PA0069 PE=4 SV=1	PA0069	Q9I763	Q9I763	1	123656	39763.8		257636
Q9I5W4	Immunomodulating metalloprotease OS=Pseudomonas aeruginosa (strain ATCC 15692 / DSM 22644 / CIP 104116 / JCM 14847 / LMG 12228 / 1C / PRS 101 / PAO1) OX=208964 GN=impA PE=1 SV=1	impA	Q9I5W4	Q9I5W4	25	93644.4	193031		257500
O30557	3-dehydroquinate dehydratase 1 OS=Pseudomonas aeruginosa (strain ATCC 15692 / DSM 22644 / CIP 104116 / JCM 14847 / LMG 12228 / 1C / PRS 101 / PAO1) OX=208964 GN=aroQ1 PE=1 SV=1	aroQ1	O30557	O30557	5		243598		236287
Q9I5J7	L,D-TPase catalytic domain-containing protein OS=Pseudomonas aeruginosa (strain ATCC 15692 / DSM 22644 / CIP 104116 / JCM 14847 / LMG 12228 / 1C / PRS 101 / PAO1) OX=208964 GN=PA0732 PE=3 SV=1	PA0732	Q9I5J7	Q9I5J7	1	179965		6855.96	158836
P09591	Elongation factor Tu OS=Pseudomonas aeruginosa (strain ATCC 15692 / DSM 22644 / CIP 104116 / JCM 14847 / LMG 12228 / 1C / PRS 101 / PAO1) OX=208964 GN=tufA PE=1 SV=2	tufA	P09591	P09591	8	101769	109822	335272	155211
Q9HUD3	Malic enzyme OS=Pseudomonas aeruginosa (strain ATCC 15692 / DSM 22644 / CIP 104116 / JCM 14847 / LMG 12228 / 1C / PRS 101 / PAO1) OX=208964 GN=PA5046 PE=3 SV=1	PA5046	Q9HUD3	Q9HUD3	2		19093.2	2583390	142117
P00282	Azurin OS=Pseudomonas aeruginosa (strain ATCC 15692 / DSM 22644 / CIP 104116 / JCM 14847 / LMG 12228 / 1C / PRS 101 / PAO1) OX=208964 GN=azu PE=1 SV=2	azu	P00282	P00282	7	143480	7540260	95016.8	140811
Q9I7A4	Phospholipase C, PlcB OS=Pseudomonas aeruginosa (strain ATCC 15692 / DSM 22644 / CIP 104116 / JCM 14847 / LMG 12228 / 1C / PRS 101 / PAO1) OX=208964 GN=plcB PE=4 SV=1	plcB	Q9I7A4	Q9I7A4	10	81964	13403		116596
P0DP44	Polyphosphate kinase OS=Pseudomonas aeruginosa (strain ATCC 15692 / DSM 22644 / CIP 104116 / JCM 14847 / LMG 12228 / 1C / PRS 101 / PAO1) OX=208964 GN=ppk PE=1 SV=1	ppk	P0DP44	P0DP44	1		4872.98	2664370	109230
Q9HVS6	DUF541 domain-containing protein OS=Pseudomonas aeruginosa (strain ATCC 15692 / DSM 22644 / CIP 104116 / JCM 14847 / LMG 12228 / 1C / PRS 101 / PAO1) OX=208964 GN=PA4495 PE=4 SV=1	PA4495	Q9HVS6	Q9HVS6	18	116770	12142500	824785	107506
Q9I3D1	Dihydrolipoyl dehydrogenase OS=Pseudomonas aeruginosa (strain ATCC 15692 / DSM 22644 / CIP 104116 / JCM 14847 / LMG 12228 / 1C / PRS 101 / PAO1) OX=208964 GN=lpdG PE=1 SV=1	lpdG	Q9I3D1	Q9I3D1	27	48107	6833230	189988	92282.7
P53641	Superoxide dismutase [Fe] OS=Pseudomonas aeruginosa (strain ATCC 15692 / DSM 22644 / CIP 104116 / JCM 14847 / LMG 12228 / 1C / PRS 101 / PAO1) OX=208964 GN=sodB PE=1 SV=3	sodB	P53641	P53641	7	13698.8	1266680	44948.8	79888.4
Q51487	Outer membrane protein OprM OS=Pseudomonas aeruginosa (strain ATCC 15692 / DSM 22644 / CIP 104116 / JCM 14847 / LMG 12228 / 1C / PRS 101 / PAO1) OX=208964 GN=oprM PE=1 SV=2	oprM	Q51487	Q51487	17	195155	63536.2		79383.2
Q9HWW1	Outer membrane protein OprG OS=Pseudomonas aeruginosa (strain ATCC 15692 / DSM 22644 / CIP 104116 / JCM 14847 / LMG 12228 / 1C / PRS 101 / PAO1) OX=208964 GN=oprG PE=1 SV=1	oprG	Q9HWW1	Q9HWW1	3	24725.8	31992.5		77724.4
Q9HWH3	Probable outer membrane protein OS=Pseudomonas aeruginosa (strain ATCC 15692 / DSM 22644 / CIP 104116 / JCM 14847 / LMG 12228 / 1C / PRS 101 / PAO1) OX=208964 GN=opmD PE=3 SV=1	opmD	Q9HWH3	Q9HWH3	8		12920.9		67860.8
Q9I1H5	chitinase OS=Pseudomonas aeruginosa (strain ATCC 15692 / DSM 22644 / CIP 104116 / JCM 14847 / LMG 12228 / 1C / PRS 101 / PAO1) OX=208964 GN=chiC PE=3 SV=1	chiC	Q9I1H5	Q9I1H5	29	58669.4	8241480	186982	67394.5
Q9HVS5	Probable binding protein component of ABC transporter OS=Pseudomonas aeruginosa (strain ATCC 15692 / DSM 22644 / CIP 104116 / JCM 14847 / LMG 12228 / 1C / PRS 101 / PAO1) OX=208964 GN=PA4496 PE=3 SV=1	PA4496	Q9HVS5	Q9HVS5	10		40995.6		66441.1
P08308	Ornithine carbamoyltransferase, catabolic OS=Pseudomonas aeruginosa (strain ATCC 15692 / DSM 22644 / CIP 104116 / JCM 14847 / LMG 12228 / 1C / PRS 101 / PAO1) OX=208964 GN=arcB PE=1 SV=3	arcB	P08308	P08308	9	11456.7	36059.4	94922.8	56871.7
Q9I1A3	Probable transcriptional regulator OS=Pseudomonas aeruginosa (strain ATCC 15692 / DSM 22644 / CIP 104116 / JCM 14847 / LMG 12228 / 1C / PRS 101 / PAO1) OX=208964 GN=PA2376 PE=4 SV=1	PA2376	Q9I1A3	Q9I1A3	1	61577.4	20135.8	133812	56852.6
Q9HT18	ATP synthase subunit alpha OS=Pseudomonas aeruginosa (strain ATCC 15692 / DSM 22644 / CIP 104116 / JCM 14847 / LMG 12228 / 1C / PRS 101 / PAO1) OX=208964 GN=atpA PE=3 SV=1	atpA	Q9HT18	Q9HT18	11	10537.4	52783.6	524020	53458.1
Q9I1L9	Dihydrolipoyl dehydrogenase OS=Pseudomonas aeruginosa (strain ATCC 15692 / DSM 22644 / CIP 104116 / JCM 14847 / LMG 12228 / 1C / PRS 101 / PAO1) OX=208964 GN=lpdV PE=1 SV=1	lpdV	Q9I1L9	Q9I1L9	40	20598.3	3209900	261275	52679.8
Q9HWE5	Large ribosomal subunit protein uL14 OS=Pseudomonas aeruginosa (strain ATCC 15692 / DSM 22644 / CIP 104116 / JCM 14847 / LMG 12228 / 1C / PRS 101 / PAO1) OX=208964 GN=rplN PE=1 SV=1	rplN	Q9HWE5	Q9HWE5	4	17821.2	29527.6	558682	49610.7
Q9I4Z4	Peptidoglycan-associated lipoprotein OS=Pseudomonas aeruginosa (strain ATCC 15692 / DSM 22644 / CIP 104116 / JCM 14847 / LMG 12228 / 1C / PRS 101 / PAO1) OX=208964 GN=pal PE=3 SV=1	pal	Q9I4Z4	Q9I4Z4	10	21496.7	1031690	75556.9	46972.8
P32722	Porin D OS=Pseudomonas aeruginosa (strain ATCC 15692 / DSM 22644 / CIP 104116 / JCM 14847 / LMG 12228 / 1C / PRS 101 / PAO1) OX=208964 GN=oprD PE=1 SV=1	oprD	P32722	P32722	16	43147	189285	26306.3	46320.3
P13981	Arginine deiminase OS=Pseudomonas aeruginosa (strain ATCC 15692 / DSM 22644 / CIP 104116 / JCM 14847 / LMG 12228 / 1C / PRS 101 / PAO1) OX=208964 GN=arcA PE=1 SV=2	arcA	P13981	P13981	7		35549.9	125735	44429.8
Q9HY81	Probable peroxidase OS=Pseudomonas aeruginosa (strain ATCC 15692 / DSM 22644 / CIP 104116 / JCM 14847 / LMG 12228 / 1C / PRS 101 / PAO1) OX=208964 GN=PA3529 PE=1 SV=1	PA3529	Q9HY81	Q9HY81	5	4237	25386.2	77356.2	43776.4
Q9HT15	ATP synthase subunit c OS=Pseudomonas aeruginosa (strain ATCC 15692 / DSM 22644 / CIP 104116 / JCM 14847 / LMG 12228 / 1C / PRS 101 / PAO1) OX=208964 GN=atpE PE=3 SV=1	atpE	Q9HT15	Q9HT15	2	57966.2	179100		40276.8
Q9HVE4	Spore coat protein U domain-containing protein OS=Pseudomonas aeruginosa (strain ATCC 15692 / DSM 22644 / CIP 104116 / JCM 14847 / LMG 12228 / 1C / PRS 101 / PAO1) OX=208964 GN=PA4648 PE=1 SV=1	PA4648	Q9HVE4	Q9HVE4	2	4130.88	44087.3		38373.8
Q9I4H1	Dienelactone hydrolase domain-containing protein OS=Pseudomonas aeruginosa (strain ATCC 15692 / DSM 22644 / CIP 104116 / JCM 14847 / LMG 12228 / 1C / PRS 101 / PAO1) OX=208964 GN=PA1166 PE=4 SV=1	PA1166	Q9I4H1	Q9I4H1	11	15603.2	15747.7		36456.2
Q9HY79	Bacterioferritin OS=Pseudomonas aeruginosa (strain ATCC 15692 / DSM 22644 / CIP 104116 / JCM 14847 / LMG 12228 / 1C / PRS 101 / PAO1) OX=208964 GN=bfrB PE=1 SV=1	bfrB	Q9HY79	Q9HY79	10		47093.9	78859.5	34868.3
P53593	Succinate--CoA ligase [ADP-forming] subunit beta OS=Pseudomonas aeruginosa (strain ATCC 15692 / DSM 22644 / CIP 104116 / JCM 14847 / LMG 12228 / 1C / PRS 101 / PAO1) OX=208964 GN=sucC PE=1 SV=2	sucC	P53593	P53593	8	11271.5	14485.3	57421.7	33826
Q9HV43	Chaperone protein DnaK OS=Pseudomonas aeruginosa (strain ATCC 15692 / DSM 22644 / CIP 104116 / JCM 14847 / LMG 12228 / 1C / PRS 101 / PAO1) OX=208964 GN=dnaK PE=3 SV=1	dnaK	Q9HV43	Q9HV43	4	6165.28	22112.7	8479020	33527.2
Q9HVG6	Filamentous haemagglutinin FhaB/tRNA nuclease CdiA-like TPS domain-containing protein OS=Pseudomonas aeruginosa (strain ATCC 15692 / DSM 22644 / CIP 104116 / JCM 14847 / LMG 12228 / 1C / PRS 101 / PAO1) OX=208964 GN=PA4625 PE=4 SV=1	PA4625	Q9HVG6	Q9HVG6	20	11385.3	27168.8		33239
Q9HTR6	Nitrogen regulatory protein P-II 2 OS=Pseudomonas aeruginosa (strain ATCC 15692 / DSM 22644 / CIP 104116 / JCM 14847 / LMG 12228 / 1C / PRS 101 / PAO1) OX=208964 GN=glnK PE=3 SV=1	glnK	Q9HTR6	Q9HTR6	6		94704.8		32740
Q9I083	Probable outer membrane protein OS=Pseudomonas aeruginosa (strain ATCC 15692 / DSM 22644 / CIP 104116 / JCM 14847 / LMG 12228 / 1C / PRS 101 / PAO1) OX=208964 GN=PA2760 PE=3 SV=1	PA2760	Q9I083	Q9I083	13	116493	22935.4		31869.1
G3XD11	PhoP/Q and low Mg2+ inducible outer membrane protein H1 OS=Pseudomonas aeruginosa (strain ATCC 15692 / DSM 22644 / CIP 104116 / JCM 14847 / LMG 12228 / 1C / PRS 101 / PAO1) OX=208964 GN=oprH PE=4 SV=1	oprH	G3XD11	G3XD11	12	26478.9	1775020	106230	29754.7
Q9I124	RHS repeat protein OS=Pseudomonas aeruginosa (strain ATCC 15692 / DSM 22644 / CIP 104116 / JCM 14847 / LMG 12228 / 1C / PRS 101 / PAO1) OX=208964 GN=PA2458 PE=4 SV=1	PA2458	Q9I124	Q9I124	6		18230.6		29326
Q9I4S1	Glycine zipper 2TM domain-containing protein OS=Pseudomonas aeruginosa (strain ATCC 15692 / DSM 22644 / CIP 104116 / JCM 14847 / LMG 12228 / 1C / PRS 101 / PAO1) OX=208964 GN=PA1053 PE=4 SV=1	PA1053	Q9I4S1	Q9I4S1	6	35868.5	126233	24160.6	27708.6
Q9HVY4	Ubiquinol-cytochrome c reductase iron-sulfur subunit OS=Pseudomonas aeruginosa (strain ATCC 15692 / DSM 22644 / CIP 104116 / JCM 14847 / LMG 12228 / 1C / PRS 101 / PAO1) OX=208964 GN=PA4431 PE=1 SV=1	PA4431	Q9HVY4	Q9HVY4	7	8150.64	383056		25549.6
P15713	Non-hemolytic phospholipase C OS=Pseudomonas aeruginosa (strain ATCC 15692 / DSM 22644 / CIP 104116 / JCM 14847 / LMG 12228 / 1C / PRS 101 / PAO1) OX=208964 GN=plcN PE=3 SV=2	plcN	P15713	P15713	9	22115.7	1024.41		25268.4
G3XDA9	Protein activator OS=Pseudomonas aeruginosa (strain ATCC 15692 / DSM 22644 / CIP 104116 / JCM 14847 / LMG 12228 / 1C / PRS 101 / PAO1) OX=208964 GN=pra PE=4 SV=1	pra	G3XDA9	G3XDA9	7	7766.22	460786	389011	25227.5
Q51567	Succinate--CoA ligase [ADP-forming] subunit alpha OS=Pseudomonas aeruginosa (strain ATCC 15692 / DSM 22644 / CIP 104116 / JCM 14847 / LMG 12228 / 1C / PRS 101 / PAO1) OX=208964 GN=sucD PE=1 SV=2	sucD	Q51567	Q51567	6		13189.7	18090.7	24344.4
Q9I2B2	Probable AMP-binding enzyme OS=Pseudomonas aeruginosa (strain ATCC 15692 / DSM 22644 / CIP 104116 / JCM 14847 / LMG 12228 / 1C / PRS 101 / PAO1) OX=208964 GN=PA1997 PE=4 SV=1	PA1997	Q9I2B2	Q9I2B2	1	47563.3			24187.6
Q9HWE1	Small ribosomal subunit protein uS3 OS=Pseudomonas aeruginosa (strain ATCC 15692 / DSM 22644 / CIP 104116 / JCM 14847 / LMG 12228 / 1C / PRS 101 / PAO1) OX=208964 GN=rpsC PE=1 SV=1	rpsC	Q9HWE1	Q9HWE1	3	12308.2	17351.4		24170.6
Q9HT20	ATP synthase subunit beta OS=Pseudomonas aeruginosa (strain ATCC 15692 / DSM 22644 / CIP 104116 / JCM 14847 / LMG 12228 / 1C / PRS 101 / PAO1) OX=208964 GN=atpD PE=3 SV=1	atpD	Q9HT20	Q9HT20	9	8302.65	19888.4	49399.8	22478
Q9HYS6	Secreted protein OS=Pseudomonas aeruginosa (strain ATCC 15692 / DSM 22644 / CIP 104116 / JCM 14847 / LMG 12228 / 1C / PRS 101 / PAO1) OX=208964 GN=PA3318 PE=4 SV=1	PA3318	Q9HYS6	Q9HYS6	7		18626.1		22439.1
P37799	Biotin carboxyl carrier protein of acetyl-CoA carboxylase OS=Pseudomonas aeruginosa (strain ATCC 15692 / DSM 22644 / CIP 104116 / JCM 14847 / LMG 12228 / 1C / PRS 101 / PAO1) OX=208964 GN=accB PE=3 SV=1	accB	P37799	P37799	6	6524.98	917550	13897.1	21612.7
Q9HT68	Probable TonB-dependent receptor OS=Pseudomonas aeruginosa (strain ATCC 15692 / DSM 22644 / CIP 104116 / JCM 14847 / LMG 12228 / 1C / PRS 101 / PAO1) OX=208964 GN=PA5505 PE=1 SV=1	PA5505	Q9HT68	Q9HT68	13	11417.7	179609	42259.9	21467.2
Q9I6M4	5-aminovalerate aminotransferase DavT OS=Pseudomonas aeruginosa (strain ATCC 15692 / DSM 22644 / CIP 104116 / JCM 14847 / LMG 12228 / 1C / PRS 101 / PAO1) OX=208964 GN=davT PE=1 SV=1	davT	Q9I6M4	Q9I6M4	17	1875.59	93379.1	15942.5	20993
Q9I013	Protease HtpX OS=Pseudomonas aeruginosa (strain ATCC 15692 / DSM 22644 / CIP 104116 / JCM 14847 / LMG 12228 / 1C / PRS 101 / PAO1) OX=208964 GN=htpX PE=3 SV=1	htpX	Q9I013	Q9I013	6		98697.2		20868.6
Q9I5D1	N-acetylmuramoyl-L-alanine amidase OS=Pseudomonas aeruginosa (strain ATCC 15692 / DSM 22644 / CIP 104116 / JCM 14847 / LMG 12228 / 1C / PRS 101 / PAO1) OX=208964 GN=ampDh3 PE=1 SV=1	ampDh3	Q9I5D1	Q9I5D1	13	1625.51	21357.5		20828
P05384	DNA-binding protein HU-beta OS=Pseudomonas aeruginosa (strain ATCC 15692 / DSM 22644 / CIP 104116 / JCM 14847 / LMG 12228 / 1C / PRS 101 / PAO1) OX=208964 GN=hupB PE=1 SV=3	hupB	P05384	P05384	3	1881.96	22190.5	86704.1	20584.4
Q9I697	Glutathione synthetase OS=Pseudomonas aeruginosa (strain ATCC 15692 / DSM 22644 / CIP 104116 / JCM 14847 / LMG 12228 / 1C / PRS 101 / PAO1) OX=208964 GN=gshB PE=3 SV=1	gshB	Q9I697	Q9I697	2		10895.5		20119.6
Q9HZA1	RidA family protein OS=Pseudomonas aeruginosa (strain ATCC 15692 / DSM 22644 / CIP 104116 / JCM 14847 / LMG 12228 / 1C / PRS 101 / PAO1) OX=208964 GN=PA3123 PE=3 SV=1	PA3123	Q9HZA1	Q9HZA1	5		132366	34179.1	20039.5
Q9I710	Hemolysin OS=Pseudomonas aeruginosa (strain ATCC 15692 / DSM 22644 / CIP 104116 / JCM 14847 / LMG 12228 / 1C / PRS 101 / PAO1) OX=208964 GN=PA0122 PE=1 SV=1	PA0122	Q9I710	Q9I710	3	6413.84	31968.7		19513.2
Q9I4G8	Lipoxygenase LoxA OS=Pseudomonas aeruginosa (strain ATCC 15692 / DSM 22644 / CIP 104116 / JCM 14847 / LMG 12228 / 1C / PRS 101 / PAO1) OX=208964 GN=loxA PE=1 SV=1	loxA	Q9I4G8	Q9I4G8	3	17102.4			19434.2
O82850	Small ribosomal subunit protein uS2 OS=Pseudomonas aeruginosa (strain ATCC 15692 / DSM 22644 / CIP 104116 / JCM 14847 / LMG 12228 / 1C / PRS 101 / PAO1) OX=208964 GN=rpsB PE=1 SV=2	rpsB	O82850	O82850	4		9707.21	20253.5	18324
Q9HTQ1	RidA family protein OS=Pseudomonas aeruginosa (strain ATCC 15692 / DSM 22644 / CIP 104116 / JCM 14847 / LMG 12228 / 1C / PRS 101 / PAO1) OX=208964 GN=PA5303 PE=4 SV=1	PA5303	Q9HTQ1	Q9HTQ1	6		95688.5		18227.1
Q9HWD2	Elongation factor G 1 OS=Pseudomonas aeruginosa (strain ATCC 15692 / DSM 22644 / CIP 104116 / JCM 14847 / LMG 12228 / 1C / PRS 101 / PAO1) OX=208964 GN=fusA PE=1 SV=1	fusA	Q9HWD2	Q9HWD2	10		14594.2	36305.9	17348.9
O68822	Cytosol aminopeptidase OS=Pseudomonas aeruginosa (strain ATCC 15692 / DSM 22644 / CIP 104116 / JCM 14847 / LMG 12228 / 1C / PRS 101 / PAO1) OX=208964 GN=pepA PE=3 SV=1	pepA	O68822	O68822	24	7039.62	52317.8	29282.7	17289.6
Q9I125	RHS repeat protein OS=Pseudomonas aeruginosa (strain ATCC 15692 / DSM 22644 / CIP 104116 / JCM 14847 / LMG 12228 / 1C / PRS 101 / PAO1) OX=208964 GN=PA2457 PE=4 SV=1	PA2457	Q9I125	Q9I125	2	1979.47	14021.5		17097.2
O52762	Catalase OS=Pseudomonas aeruginosa (strain ATCC 15692 / DSM 22644 / CIP 104116 / JCM 14847 / LMG 12228 / 1C / PRS 101 / PAO1) OX=208964 GN=katA PE=1 SV=1	katA	O52762	O52762	39	11091.8	573192	48303.4	16847
Q9I5G4	tRNA U34 carboxymethyltransferase OS=Pseudomonas aeruginosa (strain ATCC 15692 / DSM 22644 / CIP 104116 / JCM 14847 / LMG 12228 / 1C / PRS 101 / PAO1) OX=208964 GN=cmoB PE=3 SV=1	cmoB	Q9I5G4	Q9I5G4	2	6476.14	1647.4		16691.5
P0C2B2	Thiol:disulfide interchange protein DsbA OS=Pseudomonas aeruginosa (strain ATCC 15692 / DSM 22644 / CIP 104116 / JCM 14847 / LMG 12228 / 1C / PRS 101 / PAO1) OX=208964 GN=dsbA PE=1 SV=1	dsbA	P0C2B2	P0C2B2	10	20268.9	449262		16425.3
Q9I3L9	Thiosulfate-binding protein OS=Pseudomonas aeruginosa (strain ATCC 15692 / DSM 22644 / CIP 104116 / JCM 14847 / LMG 12228 / 1C / PRS 101 / PAO1) OX=208964 GN=cysP PE=1 SV=1	cysP	Q9I3L9	Q9I3L9	7		197730		16307.3
Q59638	Dihydrolipoyllysine-residue acetyltransferase component of pyruvate dehydrogenase complex OS=Pseudomonas aeruginosa (strain ATCC 15692 / DSM 22644 / CIP 104116 / JCM 14847 / LMG 12228 / 1C / PRS 101 / PAO1) OX=208964 GN=aceF PE=2 SV=2	aceF	Q59638	Q59638	7	8266.4	10366.6	36664.4	16172.4
P72170	Dihydroorotase OS=Pseudomonas aeruginosa (strain ATCC 15692 / DSM 22644 / CIP 104116 / JCM 14847 / LMG 12228 / 1C / PRS 101 / PAO1) OX=208964 GN=pyrC PE=3 SV=2	pyrC	P72170	P72170	20		29101.6		15715.2
P52002	Multidrug resistance protein MexB OS=Pseudomonas aeruginosa (strain ATCC 15692 / DSM 22644 / CIP 104116 / JCM 14847 / LMG 12228 / 1C / PRS 101 / PAO1) OX=208964 GN=mexB PE=1 SV=2	mexB	P52002	P52002	14	45656.8			15702.8
Q9HWP1	FAD-binding PCMH-type domain-containing protein OS=Pseudomonas aeruginosa (strain ATCC 15692 / DSM 22644 / CIP 104116 / JCM 14847 / LMG 12228 / 1C / PRS 101 / PAO1) OX=208964 GN=PA4140 PE=3 SV=1	PA4140	Q9HWP1	Q9HWP1	7	21347.1	2153.91		15450.8
G3XD47	L-arginine-binding protein OS=Pseudomonas aeruginosa (strain ATCC 15692 / DSM 22644 / CIP 104116 / JCM 14847 / LMG 12228 / 1C / PRS 101 / PAO1) OX=208964 GN=aotJ PE=1 SV=1	aotJ	G3XD47	G3XD47	11	14855.9	51745.6		15318.3
Q00518	Type II secretion system protein K OS=Pseudomonas aeruginosa (strain ATCC 15692 / DSM 22644 / CIP 104116 / JCM 14847 / LMG 12228 / 1C / PRS 101 / PAO1) OX=208964 GN=xcpX PE=1 SV=1	xcpX	Q00518	Q00518	1		3708.68		15270.5
Q9I6E6	glycerophosphodiester phosphodiesterase OS=Pseudomonas aeruginosa (strain ATCC 15692 / DSM 22644 / CIP 104116 / JCM 14847 / LMG 12228 / 1C / PRS 101 / PAO1) OX=208964 GN=glpQ PE=4 SV=1	glpQ	Q9I6E6	Q9I6E6	10	35847.2	3988.53	580922	15094.7
Q9HV88	Heme/hemoglobin uptake outer membrane receptor PhuR OS=Pseudomonas aeruginosa (strain ATCC 15692 / DSM 22644 / CIP 104116 / JCM 14847 / LMG 12228 / 1C / PRS 101 / PAO1) OX=208964 GN=phuR PE=1 SV=1	phuR	Q9HV88	Q9HV88	16	4110.9	39542.9		14447.5
Q9I3D2	Dihydrolipoyllysine-residue succinyltransferase component of 2-oxoglutarate dehydrogenase complex OS=Pseudomonas aeruginosa (strain ATCC 15692 / DSM 22644 / CIP 104116 / JCM 14847 / LMG 12228 / 1C / PRS 101 / PAO1) OX=208964 GN=sucB PE=3 SV=1	sucB	Q9I3D2	Q9I3D2	4	1574.76	8729.9	21073.6	14101.5
Q9I4W3	4-hydroxy-tetrahydrodipicolinate synthase OS=Pseudomonas aeruginosa (strain ATCC 15692 / DSM 22644 / CIP 104116 / JCM 14847 / LMG 12228 / 1C / PRS 101 / PAO1) OX=208964 GN=dapA PE=1 SV=1	dapA	Q9I4W3	Q9I4W3	11		27607.1		13552.3
Q9HVN5	Chaperone protein ClpB OS=Pseudomonas aeruginosa (strain ATCC 15692 / DSM 22644 / CIP 104116 / JCM 14847 / LMG 12228 / 1C / PRS 101 / PAO1) OX=208964 GN=clpB PE=3 SV=1	clpB	Q9HVN5	Q9HVN5;Q9I659	4		7457.69	19525.9	12898.9
Q9HW11	UPF0234 protein PA4395 OS=Pseudomonas aeruginosa (strain ATCC 15692 / DSM 22644 / CIP 104116 / JCM 14847 / LMG 12228 / 1C / PRS 101 / PAO1) OX=208964 GN=PA4395 PE=3 SV=1	PA4395	Q9HW11	Q9HW11	2		19869.1	29268.1	12717.3
Q9HVS1	Dipeptide-binding protein OS=Pseudomonas aeruginosa (strain ATCC 15692 / DSM 22644 / CIP 104116 / JCM 14847 / LMG 12228 / 1C / PRS 101 / PAO1) OX=208964 GN=PA4500 PE=1 SV=1	PA4500	Q9HVS1	Q9HVS1	7		5846.39		12530.4
Q9I4P9	Flagellar hook protein FlgE OS=Pseudomonas aeruginosa (strain ATCC 15692 / DSM 22644 / CIP 104116 / JCM 14847 / LMG 12228 / 1C / PRS 101 / PAO1) OX=208964 GN=flgE PE=3 SV=1	flgE	Q9I4P9	Q9I4P9	7	18299.1	11653.9		12516.8
Q9I5G5	Pyridoxine 5'-phosphate synthase OS=Pseudomonas aeruginosa (strain ATCC 15692 / DSM 22644 / CIP 104116 / JCM 14847 / LMG 12228 / 1C / PRS 101 / PAO1) OX=208964 GN=pdxJ PE=3 SV=1	pdxJ	Q9I5G5	Q9I5G5	13		65113.2	28488.3	12144
Q9I690	UPF0312 protein PA0423 OS=Pseudomonas aeruginosa (strain ATCC 15692 / DSM 22644 / CIP 104116 / JCM 14847 / LMG 12228 / 1C / PRS 101 / PAO1) OX=208964 GN=PA0423 PE=1 SV=1	PA0423	Q9I690	Q9I690	7	5428.83	14795.4		12107.1
P20580	Anthranilate synthase component 1 OS=Pseudomonas aeruginosa (strain ATCC 15692 / DSM 22644 / CIP 104116 / JCM 14847 / LMG 12228 / 1C / PRS 101 / PAO1) OX=208964 GN=trpE PE=1 SV=1	trpE	P20580	P20580	1		7827.61		12086.7
P26876	Triacylglycerol lipase OS=Pseudomonas aeruginosa (strain ATCC 15692 / DSM 22644 / CIP 104116 / JCM 14847 / LMG 12228 / 1C / PRS 101 / PAO1) OX=208964 GN=lip PE=1 SV=2	lip	P26876	P26876	2	12996.6	1058.57		11952.4
Q9HWE7	Large ribosomal subunit protein uL5 OS=Pseudomonas aeruginosa (strain ATCC 15692 / DSM 22644 / CIP 104116 / JCM 14847 / LMG 12228 / 1C / PRS 101 / PAO1) OX=208964 GN=rplE PE=1 SV=1	rplE	Q9HWE7	Q9HWE7	3		4396.95		11875
Q9I0L5	Isocitrate dehydrogenase [NADP] OS=Pseudomonas aeruginosa (strain ATCC 15692 / DSM 22644 / CIP 104116 / JCM 14847 / LMG 12228 / 1C / PRS 101 / PAO1) OX=208964 GN=icd PE=3 SV=1	icd	Q9I0L5	Q9I0L5	2		4880.57	11765.6	11867.2
Q9HWE0	Large ribosomal subunit protein uL22 OS=Pseudomonas aeruginosa (strain ATCC 15692 / DSM 22644 / CIP 104116 / JCM 14847 / LMG 12228 / 1C / PRS 101 / PAO1) OX=208964 GN=rplV PE=1 SV=1	rplV	Q9HWE0	Q9HWE0	4		4635.83	19627.8	11567.9
Q9HWE3	Large ribosomal subunit protein uL29 OS=Pseudomonas aeruginosa (strain ATCC 15692 / DSM 22644 / CIP 104116 / JCM 14847 / LMG 12228 / 1C / PRS 101 / PAO1) OX=208964 GN=rpmC PE=1 SV=1	rpmC	Q9HWE3	Q9HWE3	1		9744.74	30085	11494.8
P30720	Co-chaperonin GroES OS=Pseudomonas aeruginosa (strain ATCC 15692 / DSM 22644 / CIP 104116 / JCM 14847 / LMG 12228 / 1C / PRS 101 / PAO1) OX=208964 GN=groES PE=3 SV=1	groES	P30720	P30720	3	4270.92	5675.93	16733.8	11174.4
Q9I2U0	ATP-dependent Clp protease ATP-binding subunit ClpX OS=Pseudomonas aeruginosa (strain ATCC 15692 / DSM 22644 / CIP 104116 / JCM 14847 / LMG 12228 / 1C / PRS 101 / PAO1) OX=208964 GN=clpX PE=3 SV=1	clpX	Q9I2U0	Q9I2U0	3	8629.88	7353.94	15852.1	11065
Q9HWE2	Large ribosomal subunit protein uL16 OS=Pseudomonas aeruginosa (strain ATCC 15692 / DSM 22644 / CIP 104116 / JCM 14847 / LMG 12228 / 1C / PRS 101 / PAO1) OX=208964 GN=rplP PE=1 SV=1	rplP	Q9HWE2	Q9HWE2	3		2932.83	5790.98	10971.6
Q9I0M2	Thioredoxin reductase OS=Pseudomonas aeruginosa (strain ATCC 15692 / DSM 22644 / CIP 104116 / JCM 14847 / LMG 12228 / 1C / PRS 101 / PAO1) OX=208964 GN=trxB1 PE=3 SV=1	trxB1	Q9I0M2	Q9I0M2	6	803.412	60381.8		10927.8
Q9HWX5	6,7-dimethyl-8-ribityllumazine synthase OS=Pseudomonas aeruginosa (strain ATCC 15692 / DSM 22644 / CIP 104116 / JCM 14847 / LMG 12228 / 1C / PRS 101 / PAO1) OX=208964 GN=ribH PE=3 SV=1	ribH	Q9HWX5	Q9HWX5	8		45983.1	78097.1	10754.1
Q9I402	L-glutamate/L-aspartate-binding protein OS=Pseudomonas aeruginosa (strain ATCC 15692 / DSM 22644 / CIP 104116 / JCM 14847 / LMG 12228 / 1C / PRS 101 / PAO1) OX=208964 GN=PA1342 PE=1 SV=1	PA1342	Q9I402	Q9I402;Q9HUA1	23	4762.1	439665	13955.2	10744.3
P37798	Biotin carboxylase OS=Pseudomonas aeruginosa (strain ATCC 15692 / DSM 22644 / CIP 104116 / JCM 14847 / LMG 12228 / 1C / PRS 101 / PAO1) OX=208964 GN=accC PE=1 SV=1	accC	P37798	P37798	1		1534.87		10461.8
Q9HTJ3	HotDog ACOT-type domain-containing protein OS=Pseudomonas aeruginosa (strain ATCC 15692 / DSM 22644 / CIP 104116 / JCM 14847 / LMG 12228 / 1C / PRS 101 / PAO1) OX=208964 GN=PA5371 PE=3 SV=1	PA5371	Q9HTJ3	Q9HTJ3	3		9476.2		10395.6
Q9HU31	Amino acid (Lysine/arginine/ornithine/histidine/octopine) ABC transporter periplasmic binding protein OS=Pseudomonas aeruginosa (strain ATCC 15692 / DSM 22644 / CIP 104116 / JCM 14847 / LMG 12228 / 1C / PRS 101 / PAO1) OX=208964 GN=PA5153 PE=3 SV=1	PA5153	Q9HU31	Q9HU31	16		60197.8	24723.1	10386.2
P53652	Superoxide dismutase [Mn] OS=Pseudomonas aeruginosa (strain ATCC 15692 / DSM 22644 / CIP 104116 / JCM 14847 / LMG 12228 / 1C / PRS 101 / PAO1) OX=208964 GN=sodA PE=1 SV=2	sodA	P53652	P53652	8	23753.6	2133470	38888.3	10359.9
Q9HW68	Fumarate hydratase class I OS=Pseudomonas aeruginosa (strain ATCC 15692 / DSM 22644 / CIP 104116 / JCM 14847 / LMG 12228 / 1C / PRS 101 / PAO1) OX=208964 GN=PA4333 PE=3 SV=1	PA4333	Q9HW68	Q9HW68	3		6149.58	14645.8	10357.5
Q9I4B3	Probable NAD(P)H dehydrogenase OS=Pseudomonas aeruginosa (strain ATCC 15692 / DSM 22644 / CIP 104116 / JCM 14847 / LMG 12228 / 1C / PRS 101 / PAO1) OX=208964 GN=PA1225 PE=3 SV=1	PA1225	Q9I4B3	Q9I4B3	5		9559.33		10276.8
Q9HVI7	Serine hydroxymethyltransferase 3 OS=Pseudomonas aeruginosa (strain ATCC 15692 / DSM 22644 / CIP 104116 / JCM 14847 / LMG 12228 / 1C / PRS 101 / PAO1) OX=208964 GN=glyA3 PE=3 SV=1	glyA3	Q9HVI7	Q9HVI7	1		4328.4	5685.7	10131.7
Q9HWD1	Small ribosomal subunit protein uS7 OS=Pseudomonas aeruginosa (strain ATCC 15692 / DSM 22644 / CIP 104116 / JCM 14847 / LMG 12228 / 1C / PRS 101 / PAO1) OX=208964 GN=rpsG PE=1 SV=1	rpsG	Q9HWD1	Q9HWD1	4		5386.4	7298.45	10125.5
Q9HXY7	3-hydroxyacyl-[acyl-carrier-protein] dehydratase FabZ OS=Pseudomonas aeruginosa (strain ATCC 15692 / DSM 22644 / CIP 104116 / JCM 14847 / LMG 12228 / 1C / PRS 101 / PAO1) OX=208964 GN=fabZ PE=1 SV=1	fabZ	Q9HXY7	Q9HXY7	9		44623.1	1858.47	10086.9
Q9I636	Malate synthase G OS=Pseudomonas aeruginosa (strain ATCC 15692 / DSM 22644 / CIP 104116 / JCM 14847 / LMG 12228 / 1C / PRS 101 / PAO1) OX=208964 GN=glcB PE=1 SV=1	glcB	Q9I636	Q9I636	11		61742.9		10044.1
P21175	Leucine-, isoleucine-, valine-, threonine-, and alanine-binding protein OS=Pseudomonas aeruginosa (strain ATCC 15692 / DSM 22644 / CIP 104116 / JCM 14847 / LMG 12228 / 1C / PRS 101 / PAO1) OX=208964 GN=braC PE=1 SV=2	braC	P21175	P21175	10	8568.74	22782.5		10012.9
Q9HUM0	RNA-binding protein Hfq OS=Pseudomonas aeruginosa (strain ATCC 15692 / DSM 22644 / CIP 104116 / JCM 14847 / LMG 12228 / 1C / PRS 101 / PAO1) OX=208964 GN=hfq PE=1 SV=1	hfq	Q9HUM0	Q9HUM0	6		10178	17937.5	9799.65
P30718	Chaperonin GroEL OS=Pseudomonas aeruginosa (strain ATCC 15692 / DSM 22644 / CIP 104116 / JCM 14847 / LMG 12228 / 1C / PRS 101 / PAO1) OX=208964 GN=groEL PE=1 SV=3	groEL	P30718	P30718	7	5566.56	11814.9	35888.6	9382.04
Q9HWF9	Bacterioferritin OS=Pseudomonas aeruginosa (strain ATCC 15692 / DSM 22644 / CIP 104116 / JCM 14847 / LMG 12228 / 1C / PRS 101 / PAO1) OX=208964 GN=bfr PE=1 SV=1	bfr	Q9HWF9	Q9HWF9	11	2686.77	250532		9219.14
P14165	Citrate synthase OS=Pseudomonas aeruginosa (strain ATCC 15692 / DSM 22644 / CIP 104116 / JCM 14847 / LMG 12228 / 1C / PRS 101 / PAO1) OX=208964 GN=gltA PE=1 SV=2	gltA	P14165	P14165	2	2899.83	4087.13		8922.24
Q9I2V5	Aconitate hydratase B OS=Pseudomonas aeruginosa (strain ATCC 15692 / DSM 22644 / CIP 104116 / JCM 14847 / LMG 12228 / 1C / PRS 101 / PAO1) OX=208964 GN=acnB PE=3 SV=1	acnB	Q9I2V5	Q9I2V5	6		8654.5	24463.3	8920.63
Q9HZP6	Electron transfer flavoprotein subunit beta OS=Pseudomonas aeruginosa (strain ATCC 15692 / DSM 22644 / CIP 104116 / JCM 14847 / LMG 12228 / 1C / PRS 101 / PAO1) OX=208964 GN=etfB PE=3 SV=1	etfB	Q9HZP6	Q9HZP6	4		3923.45	7965.28	8549.7
Q9HVA2	Ketol-acid reductoisomerase (NADP(+)) OS=Pseudomonas aeruginosa (strain ATCC 15692 / DSM 22644 / CIP 104116 / JCM 14847 / LMG 12228 / 1C / PRS 101 / PAO1) OX=208964 GN=ilvC PE=1 SV=1	ilvC	Q9HVA2	Q9HVA2	2	8028.56	4584.76	14805.1	8264.14
Q9HXZ5	Enolase OS=Pseudomonas aeruginosa (strain ATCC 15692 / DSM 22644 / CIP 104116 / JCM 14847 / LMG 12228 / 1C / PRS 101 / PAO1) OX=208964 GN=eno PE=3 SV=1	eno	Q9HXZ5	Q9HXZ5	4		4188.85	17719.5	8117.25
Q9HVQ3	ornithine decarboxylase OS=Pseudomonas aeruginosa (strain ATCC 15692 / DSM 22644 / CIP 104116 / JCM 14847 / LMG 12228 / 1C / PRS 101 / PAO1) OX=208964 GN=speC PE=3 SV=1	speC	Q9HVQ3	Q9HVQ3	27		36873.4	19716.6	8094.7
Q9HWC5	Large ribosomal subunit protein uL11 OS=Pseudomonas aeruginosa (strain ATCC 15692 / DSM 22644 / CIP 104116 / JCM 14847 / LMG 12228 / 1C / PRS 101 / PAO1) OX=208964 GN=rplK PE=1 SV=1	rplK	Q9HWC5	Q9HWC5	2		3833.29	13311	8086.19
Q9HX91	Uncharacterized protein PA3922 OS=Pseudomonas aeruginosa (strain ATCC 15692 / DSM 22644 / CIP 104116 / JCM 14847 / LMG 12228 / 1C / PRS 101 / PAO1) OX=208964 GN=PA3922 PE=1 SV=1	PA3922	Q9HX91	Q9HX91	27		84987.3	64998.3	8061.04
Q9I5Q9	N-acetyl-gamma-glutamyl-phosphate reductase OS=Pseudomonas aeruginosa (strain ATCC 15692 / DSM 22644 / CIP 104116 / JCM 14847 / LMG 12228 / 1C / PRS 101 / PAO1) OX=208964 GN=argC PE=3 SV=1	argC	Q9I5Q9	Q9I5Q9	14		44117.8		8045.25
Q9HXV4	Adenylate kinase OS=Pseudomonas aeruginosa (strain ATCC 15692 / DSM 22644 / CIP 104116 / JCM 14847 / LMG 12228 / 1C / PRS 101 / PAO1) OX=208964 GN=adk PE=3 SV=1	adk	Q9HXV4	Q9HXV4	2		5842.27	12907.5	7752.57
Q9HWF0	Large ribosomal subunit protein uL6 OS=Pseudomonas aeruginosa (strain ATCC 15692 / DSM 22644 / CIP 104116 / JCM 14847 / LMG 12228 / 1C / PRS 101 / PAO1) OX=208964 GN=rplF PE=1 SV=1	rplF	Q9HWF0	Q9HWF0	1		2414.72		7678.41
G3XD38	Phage tail protein OS=Pseudomonas aeruginosa (strain ATCC 15692 / DSM 22644 / CIP 104116 / JCM 14847 / LMG 12228 / 1C / PRS 101 / PAO1) OX=208964 GN=PA0633 PE=4 SV=1	PA0633	G3XD38	G3XD38	2		12460.4		7558.92
Q9HWF8	Small ribosomal subunit protein uS11 OS=Pseudomonas aeruginosa (strain ATCC 15692 / DSM 22644 / CIP 104116 / JCM 14847 / LMG 12228 / 1C / PRS 101 / PAO1) OX=208964 GN=rpsK PE=1 SV=1	rpsK	Q9HWF8	Q9HWF8	1		3454.21	9477.68	7532.02
Q9HXE8	Probable amino acid-binding protein OS=Pseudomonas aeruginosa (strain ATCC 15692 / DSM 22644 / CIP 104116 / JCM 14847 / LMG 12228 / 1C / PRS 101 / PAO1) OX=208964 GN=PA3858 PE=3 SV=1	PA3858	Q9HXE8	Q9HXE8	19		80384.7		7483.5
Q9HYG5	Probable molybdopterin-binding protein OS=Pseudomonas aeruginosa (strain ATCC 15692 / DSM 22644 / CIP 104116 / JCM 14847 / LMG 12228 / 1C / PRS 101 / PAO1) OX=208964 GN=PA3441 PE=4 SV=1	PA3441	Q9HYG5	Q9HYG5	3		13673.1	27320.3	7351.35
Q9I685	Adenosylhomocysteinase OS=Pseudomonas aeruginosa (strain ATCC 15692 / DSM 22644 / CIP 104116 / JCM 14847 / LMG 12228 / 1C / PRS 101 / PAO1) OX=208964 GN=ahcY PE=1 SV=1	ahcY	Q9I685	Q9I685	9		6423.4	28551.6	7176.32
Q9I3D5	Succinate dehydrogenase flavoprotein subunit OS=Pseudomonas aeruginosa (strain ATCC 15692 / DSM 22644 / CIP 104116 / JCM 14847 / LMG 12228 / 1C / PRS 101 / PAO1) OX=208964 GN=sdhA PE=3 SV=1	sdhA	Q9I3D5	Q9I3D5	3		5055.03	7797.26	7161.42
Q9I5T1	Ribulose-phosphate 3-epimerase OS=Pseudomonas aeruginosa (strain ATCC 15692 / DSM 22644 / CIP 104116 / JCM 14847 / LMG 12228 / 1C / PRS 101 / PAO1) OX=208964 GN=rpe PE=1 SV=1	rpe	Q9I5T1	Q9I5T1	12		76887.9	7671.67	6939.33
P23189	Glutathione reductase OS=Pseudomonas aeruginosa (strain ATCC 15692 / DSM 22644 / CIP 104116 / JCM 14847 / LMG 12228 / 1C / PRS 101 / PAO1) OX=208964 GN=gor PE=3 SV=1	gor	P23189	P23189	25	2320.82	269611	41460.4	6807.64
Q9I5U4	4-hydroxythreonine-4-phosphate dehydrogenase OS=Pseudomonas aeruginosa (strain ATCC 15692 / DSM 22644 / CIP 104116 / JCM 14847 / LMG 12228 / 1C / PRS 101 / PAO1) OX=208964 GN=pdxA PE=1 SV=1	pdxA	Q9I5U4	Q9I5U4	13		26012.2	23677	6723.22
Q9I5Z0	S-adenosylmethionine synthase OS=Pseudomonas aeruginosa (strain ATCC 15692 / DSM 22644 / CIP 104116 / JCM 14847 / LMG 12228 / 1C / PRS 101 / PAO1) OX=208964 GN=metK PE=3 SV=1	metK	Q9I5Z0	Q9I5Z0	5		20293.2		6625.99
Q9I3C4	Dienelactone hydrolase domain-containing protein OS=Pseudomonas aeruginosa (strain ATCC 15692 / DSM 22644 / CIP 104116 / JCM 14847 / LMG 12228 / 1C / PRS 101 / PAO1) OX=208964 GN=PA1597 PE=4 SV=1	PA1597	Q9I3C4	Q9I3C4	10		155041	24564.5	6603.77
Q9HZ71	Small ribosomal subunit protein bS1 OS=Pseudomonas aeruginosa (strain ATCC 15692 / DSM 22644 / CIP 104116 / JCM 14847 / LMG 12228 / 1C / PRS 101 / PAO1) OX=208964 GN=rpsA PE=3 SV=1	rpsA	Q9HZ71	Q9HZ71	2		4441.42		6437.67
Q9HYG7	Dihydroneopterin triphosphate 2'-epimerase OS=Pseudomonas aeruginosa (strain ATCC 15692 / DSM 22644 / CIP 104116 / JCM 14847 / LMG 12228 / 1C / PRS 101 / PAO1) OX=208964 GN=folX PE=1 SV=1	folX	Q9HYG7	Q9HYG7	3		15563.1		6422.39
G3XD89	Copper transport outer membrane porin OprC OS=Pseudomonas aeruginosa (strain ATCC 15692 / DSM 22644 / CIP 104116 / JCM 14847 / LMG 12228 / 1C / PRS 101 / PAO1) OX=208964 GN=oprC PE=1 SV=1	oprC	G3XD89	G3XD89	26		148431	74994.1	6390.85
Q9HXI6	serine O-acetyltransferase OS=Pseudomonas aeruginosa (strain ATCC 15692 / DSM 22644 / CIP 104116 / JCM 14847 / LMG 12228 / 1C / PRS 101 / PAO1) OX=208964 GN=cysE PE=3 SV=1	cysE	Q9HXI6	Q9HXI6	4		5056.06		6150.78
Q9HTJ9	Lipoprotein OS=Pseudomonas aeruginosa (strain ATCC 15692 / DSM 22644 / CIP 104116 / JCM 14847 / LMG 12228 / 1C / PRS 101 / PAO1) OX=208964 GN=PA5359 PE=4 SV=1	PA5359	Q9HTJ9	Q9HTJ9	2	6342.31	2903.45	39505.2	6038.19
Q9HY75	Probable serine protease OS=Pseudomonas aeruginosa (strain ATCC 15692 / DSM 22644 / CIP 104116 / JCM 14847 / LMG 12228 / 1C / PRS 101 / PAO1) OX=208964 GN=PA3535 PE=3 SV=1	PA3535	Q9HY75	Q9HY75	8		23975.2	12139.8	5851.83
Q9I5U9	PrkA AAA domain-containing protein OS=Pseudomonas aeruginosa (strain ATCC 15692 / DSM 22644 / CIP 104116 / JCM 14847 / LMG 12228 / 1C / PRS 101 / PAO1) OX=208964 GN=PA0588 PE=4 SV=1	PA0588	Q9I5U9	Q9I5U9	5		4349.79	5856	5793.15
Q9I1F0	ABC transporter substrate-binding protein OS=Pseudomonas aeruginosa (strain ATCC 15692 / DSM 22644 / CIP 104116 / JCM 14847 / LMG 12228 / 1C / PRS 101 / PAO1) OX=208964 GN=PA2328 PE=3 SV=1	PA2328	Q9I1F0	Q9I1F0	9		9639.53		5154.52
Q9I6J9	Agmatine deiminase OS=Pseudomonas aeruginosa (strain ATCC 15692 / DSM 22644 / CIP 104116 / JCM 14847 / LMG 12228 / 1C / PRS 101 / PAO1) OX=208964 GN=aguA PE=1 SV=1	aguA	Q9I6J9	Q9I6J9	19		104040	6584.88	5134.34
Q9HXQ2	Large ribosomal subunit protein bL19 OS=Pseudomonas aeruginosa (strain ATCC 15692 / DSM 22644 / CIP 104116 / JCM 14847 / LMG 12228 / 1C / PRS 101 / PAO1) OX=208964 GN=rplS PE=1 SV=1	rplS	Q9HXQ2	Q9HXQ2	2		2359.27	8147.26	5095.13
Q9HUA7	Probable binding protein component of ABC transporter OS=Pseudomonas aeruginosa (strain ATCC 15692 / DSM 22644 / CIP 104116 / JCM 14847 / LMG 12228 / 1C / PRS 101 / PAO1) OX=208964 GN=PA5076 PE=3 SV=1	PA5076	Q9HUA7	Q9HUA7	16	2008.84	88741.7	22764.6	5029.74
Q9HTD9	alcohol dehydrogenase OS=Pseudomonas aeruginosa (strain ATCC 15692 / DSM 22644 / CIP 104116 / JCM 14847 / LMG 12228 / 1C / PRS 101 / PAO1) OX=208964 GN=adhA PE=1 SV=1	adhA	Q9HTD9	Q9HTD9	18	3322.43	346799	23847.7	5021.99
Q9HV59	Polyribonucleotide nucleotidyltransferase OS=Pseudomonas aeruginosa (strain ATCC 15692 / DSM 22644 / CIP 104116 / JCM 14847 / LMG 12228 / 1C / PRS 101 / PAO1) OX=208964 GN=pnp PE=3 SV=1	pnp	Q9HV59	Q9HV59	3		3265.21	4035.43	4927.66
Q9I4D6	Probable hydrolase OS=Pseudomonas aeruginosa (strain ATCC 15692 / DSM 22644 / CIP 104116 / JCM 14847 / LMG 12228 / 1C / PRS 101 / PAO1) OX=208964 GN=PA1202 PE=1 SV=1	PA1202	Q9I4D6	Q9I4D6	8	1054.16	305455	13245	4895.36
Q9I791	Probable hemagglutinin OS=Pseudomonas aeruginosa (strain ATCC 15692 / DSM 22644 / CIP 104116 / JCM 14847 / LMG 12228 / 1C / PRS 101 / PAO1) OX=208964 GN=PA0041 PE=4 SV=1	PA0041	Q9I791	Q9I120;Q9I791	3	3132.45	1364.85		4874.65
Q03026	Proteinase inhibitor OS=Pseudomonas aeruginosa (strain ATCC 15692 / DSM 22644 / CIP 104116 / JCM 14847 / LMG 12228 / 1C / PRS 101 / PAO1) OX=208964 GN=inh PE=1 SV=1	inh	Q03026	Q03026	4		15382.6		4829.77
Q9I3D4	Succinate dehydrogenase iron-sulfur subunit OS=Pseudomonas aeruginosa (strain ATCC 15692 / DSM 22644 / CIP 104116 / JCM 14847 / LMG 12228 / 1C / PRS 101 / PAO1) OX=208964 GN=sdhB PE=3 SV=1	sdhB	Q9I3D4	Q9I3D4	4		4255.39	26990.4	4781.77
Q9HWP2	Uncharacterized protein OS=Pseudomonas aeruginosa (strain ATCC 15692 / DSM 22644 / CIP 104116 / JCM 14847 / LMG 12228 / 1C / PRS 101 / PAO1) OX=208964 GN=PA4139 PE=4 SV=1	PA4139	Q9HWP2	Q9HWP2	2	7026.43			4747.33
Q9HWD6	Large ribosomal subunit protein uL4 OS=Pseudomonas aeruginosa (strain ATCC 15692 / DSM 22644 / CIP 104116 / JCM 14847 / LMG 12228 / 1C / PRS 101 / PAO1) OX=208964 GN=rplD PE=1 SV=1	rplD	Q9HWD6	Q9HWD6	1		3870.16	4280.05	4746.99
Q51344	Aspartate-semialdehyde dehydrogenase OS=Pseudomonas aeruginosa (strain ATCC 15692 / DSM 22644 / CIP 104116 / JCM 14847 / LMG 12228 / 1C / PRS 101 / PAO1) OX=208964 GN=asd PE=1 SV=2	asd	Q51344	Q51344	5		173366		4635.07
G3XDA4	OsmC family protein OS=Pseudomonas aeruginosa (strain ATCC 15692 / DSM 22644 / CIP 104116 / JCM 14847 / LMG 12228 / 1C / PRS 101 / PAO1) OX=208964 GN=PA0653 PE=4 SV=1	PA0653	G3XDA4	G3XDA4	6		56552.4	4969.22	4362.88
Q9HWC7	Large ribosomal subunit protein uL10 OS=Pseudomonas aeruginosa (strain ATCC 15692 / DSM 22644 / CIP 104116 / JCM 14847 / LMG 12228 / 1C / PRS 101 / PAO1) OX=208964 GN=rplJ PE=1 SV=1	rplJ	Q9HWC7	Q9HWC7	2		7477.62	13689.3	4358.99
Q9I6H5	D-3-phosphoglycerate dehydrogenase OS=Pseudomonas aeruginosa (strain ATCC 15692 / DSM 22644 / CIP 104116 / JCM 14847 / LMG 12228 / 1C / PRS 101 / PAO1) OX=208964 GN=serA PE=3 SV=1	serA	Q9I6H5	Q9I6H5	1		2805.07	36291.7	4340.86
Q59637	Pyruvate dehydrogenase E1 component OS=Pseudomonas aeruginosa (strain ATCC 15692 / DSM 22644 / CIP 104116 / JCM 14847 / LMG 12228 / 1C / PRS 101 / PAO1) OX=208964 GN=aceE PE=3 SV=2	aceE	Q59637	Q59637	2		3191.57	12646.4	4281.53
Q9I5Z9	LemA family protein OS=Pseudomonas aeruginosa (strain ATCC 15692 / DSM 22644 / CIP 104116 / JCM 14847 / LMG 12228 / 1C / PRS 101 / PAO1) OX=208964 GN=PA0537 PE=3 SV=1	PA0537	Q9I5Z9	Q9I5Z9	5	5262.45	2876.6		4099.86
Q9I0C5	Chloroperoxidase OS=Pseudomonas aeruginosa (strain ATCC 15692 / DSM 22644 / CIP 104116 / JCM 14847 / LMG 12228 / 1C / PRS 101 / PAO1) OX=208964 GN=cpo PE=4 SV=1	cpo	Q9I0C5	Q9I0C5	13		190074		4015.71
Q9HXG8	ABC transporter substrate-binding protein OS=Pseudomonas aeruginosa (strain ATCC 15692 / DSM 22644 / CIP 104116 / JCM 14847 / LMG 12228 / 1C / PRS 101 / PAO1) OX=208964 GN=PA3836 PE=4 SV=1	PA3836	Q9HXG8	Q9HXG8	6		41348.4		3960.38
Q9HWD4	Small ribosomal subunit protein uS10 OS=Pseudomonas aeruginosa (strain ATCC 15692 / DSM 22644 / CIP 104116 / JCM 14847 / LMG 12228 / 1C / PRS 101 / PAO1) OX=208964 GN=rpsJ PE=1 SV=1	rpsJ	Q9HWD4	Q9HWD4	1		2369.69	2314.11	3755.59
Q9HXM6	GMP synthase [glutamine-hydrolyzing] OS=Pseudomonas aeruginosa (strain ATCC 15692 / DSM 22644 / CIP 104116 / JCM 14847 / LMG 12228 / 1C / PRS 101 / PAO1) OX=208964 GN=guaA PE=3 SV=1	guaA	Q9HXM6	Q9HXM6	12		2863.66		3622.94
Q9HWZ6	Inorganic pyrophosphatase OS=Pseudomonas aeruginosa (strain ATCC 15692 / DSM 22644 / CIP 104116 / JCM 14847 / LMG 12228 / 1C / PRS 101 / PAO1) OX=208964 GN=ppa PE=1 SV=1	ppa	Q9HWZ6	Q9HWZ6	2		12185.1		3391.49
Q9HU83	Urocanate hydratase OS=Pseudomonas aeruginosa (strain ATCC 15692 / DSM 22644 / CIP 104116 / JCM 14847 / LMG 12228 / 1C / PRS 101 / PAO1) OX=208964 GN=hutU PE=1 SV=1	hutU	Q9HU83	Q9HU83	25	87051.8	48005.5		3264.95
Q9HVY6	Probable cytochrome c1 OS=Pseudomonas aeruginosa (strain ATCC 15692 / DSM 22644 / CIP 104116 / JCM 14847 / LMG 12228 / 1C / PRS 101 / PAO1) OX=208964 GN=PA4429 PE=1 SV=1	PA4429	Q9HVY6	Q9HVY6	1		2334.17		3190.45
Q9I1W8	Catalase HPII OS=Pseudomonas aeruginosa (strain ATCC 15692 / DSM 22644 / CIP 104116 / JCM 14847 / LMG 12228 / 1C / PRS 101 / PAO1) OX=208964 GN=katE PE=3 SV=1	katE	Q9I1W8	Q9I1W8	28	3578.14	185781	903220	3086.32
Q9HZ48	Probable binding protein component of ABC sugar transporter OS=Pseudomonas aeruginosa (strain ATCC 15692 / DSM 22644 / CIP 104116 / JCM 14847 / LMG 12228 / 1C / PRS 101 / PAO1) OX=208964 GN=PA3190 PE=3 SV=1	PA3190	Q9HZ48	Q9HZ48	7		14350.4		3069.21
Q9HW12	Small-conductance mechanosensitive channel OS=Pseudomonas aeruginosa (strain ATCC 15692 / DSM 22644 / CIP 104116 / JCM 14847 / LMG 12228 / 1C / PRS 101 / PAO1) OX=208964 GN=PA4394 PE=1 SV=1	PA4394	Q9HW12	Q9HW12	4		50391.4	164215	2849.96
P35818	Secretin XcpQ OS=Pseudomonas aeruginosa (strain ATCC 15692 / DSM 22644 / CIP 104116 / JCM 14847 / LMG 12228 / 1C / PRS 101 / PAO1) OX=208964 GN=xcpQ PE=1 SV=1	xcpQ	P35818	P35818	3		2417.18		2842.21
Q9HWC6	Large ribosomal subunit protein uL1 OS=Pseudomonas aeruginosa (strain ATCC 15692 / DSM 22644 / CIP 104116 / JCM 14847 / LMG 12228 / 1C / PRS 101 / PAO1) OX=208964 GN=rplA PE=3 SV=1	rplA	Q9HWC6	Q9HWC6	1	1778.16	3941.26		2760.26
P28810	Methylmalonate-semialdehyde dehydrogenase [acylating] OS=Pseudomonas aeruginosa (strain ATCC 15692 / DSM 22644 / CIP 104116 / JCM 14847 / LMG 12228 / 1C / PRS 101 / PAO1) OX=208964 GN=mmsA PE=1 SV=2	mmsA	P28810	P28810	3		18662.1		2663.68
Q9I456	Probable outer membrane protein OS=Pseudomonas aeruginosa (strain ATCC 15692 / DSM 22644 / CIP 104116 / JCM 14847 / LMG 12228 / 1C / PRS 101 / PAO1) OX=208964 GN=PA1288 PE=3 SV=1	PA1288	Q9I456	Q9I456	12		40031.3	52762.6	2491.83
P13982	Carbamate kinase OS=Pseudomonas aeruginosa (strain ATCC 15692 / DSM 22644 / CIP 104116 / JCM 14847 / LMG 12228 / 1C / PRS 101 / PAO1) OX=208964 GN=arcC PE=1 SV=1	arcC	P13982	P13982	2		4649.72	5827.16	2401.94
Q9I137	Glycine dehydrogenase (decarboxylating) 1 OS=Pseudomonas aeruginosa (strain ATCC 15692 / DSM 22644 / CIP 104116 / JCM 14847 / LMG 12228 / 1C / PRS 101 / PAO1) OX=208964 GN=gcvP1 PE=3 SV=1	gcvP1	Q9I137	Q9I137	4		14790.5		2352.47
Q9I1N5	PslD OS=Pseudomonas aeruginosa (strain ATCC 15692 / DSM 22644 / CIP 104116 / JCM 14847 / LMG 12228 / 1C / PRS 101 / PAO1) OX=208964 GN=pslD PE=4 SV=1	pslD	Q9I1N5	Q9I1N5	11		84099.2		2284.75
Q9I3D8	Uncharacterized protein PA1579 OS=Pseudomonas aeruginosa (strain ATCC 15692 / DSM 22644 / CIP 104116 / JCM 14847 / LMG 12228 / 1C / PRS 101 / PAO1) OX=208964 GN=PA1579 PE=4 SV=1	PA1579	Q9I3D8	Q9I3D8	6	8679.59	18558.8		2276.9
Q9HVZ0	Phosphoheptose isomerase OS=Pseudomonas aeruginosa (strain ATCC 15692 / DSM 22644 / CIP 104116 / JCM 14847 / LMG 12228 / 1C / PRS 101 / PAO1) OX=208964 GN=gmhA PE=1 SV=1	gmhA	Q9HVZ0	Q9HVZ0	11		112017	42986.7	2262.74
Q9HU72	Lactoylglutathione lyase OS=Pseudomonas aeruginosa (strain ATCC 15692 / DSM 22644 / CIP 104116 / JCM 14847 / LMG 12228 / 1C / PRS 101 / PAO1) OX=208964 GN=gloA PE=3 SV=1	gloA	Q9HU72	Q9HU72	9		64236.2		2260.95
P72157	N5-carboxyaminoimidazole ribonucleotide mutase OS=Pseudomonas aeruginosa (strain ATCC 15692 / DSM 22644 / CIP 104116 / JCM 14847 / LMG 12228 / 1C / PRS 101 / PAO1) OX=208964 GN=purE PE=3 SV=2	purE	P72157	P72157	7		140677		2035.4
Q9HZE0	NAD-specific glutamate dehydrogenase OS=Pseudomonas aeruginosa (strain ATCC 15692 / DSM 22644 / CIP 104116 / JCM 14847 / LMG 12228 / 1C / PRS 101 / PAO1) OX=208964 GN=gdhB PE=1 SV=1	gdhB	Q9HZE0	Q9HZE0	3	42122.7	828.558		1196.96
Q9HVT8	Glutamyl-tRNA(Gln) amidotransferase subunit A OS=Pseudomonas aeruginosa (strain ATCC 15692 / DSM 22644 / CIP 104116 / JCM 14847 / LMG 12228 / 1C / PRS 101 / PAO1) OX=208964 GN=gatA PE=1 SV=1	gatA	Q9HVT8	Q9HVT8	2		9826.62	18412.2	1173.8
O50175	N-succinylarginine dihydrolase OS=Pseudomonas aeruginosa (strain ATCC 15692 / DSM 22644 / CIP 104116 / JCM 14847 / LMG 12228 / 1C / PRS 101 / PAO1) OX=208964 GN=astB PE=3 SV=1	astB	O50175	O50175	20		30051.5		1110.01
Q9I263	Cyanate hydratase OS=Pseudomonas aeruginosa (strain ATCC 15692 / DSM 22644 / CIP 104116 / JCM 14847 / LMG 12228 / 1C / PRS 101 / PAO1) OX=208964 GN=cynS PE=3 SV=1	cynS	Q9I263	Q9I263	9		60438.5	48912.3	1061.16
Q9HVJ6	Probable outer membrane protein OS=Pseudomonas aeruginosa (strain ATCC 15692 / DSM 22644 / CIP 104116 / JCM 14847 / LMG 12228 / 1C / PRS 101 / PAO1) OX=208964 GN=PA4589 PE=1 SV=1	PA4589	Q9HVJ6	Q9HVJ6	9		7097.92		847.5
P20577	Indole-3-glycerol phosphate synthase OS=Pseudomonas aeruginosa (strain ATCC 15692 / DSM 22644 / CIP 104116 / JCM 14847 / LMG 12228 / 1C / PRS 101 / PAO1) OX=208964 GN=trpC PE=3 SV=1	trpC	P20577	P20577	5		920704
Q9HYT5	UspA domain-containing protein OS=Pseudomonas aeruginosa (strain ATCC 15692 / DSM 22644 / CIP 104116 / JCM 14847 / LMG 12228 / 1C / PRS 101 / PAO1) OX=208964 GN=PA3309 PE=3 SV=1	PA3309	Q9HYT5	Q9HYT5	1		242402	164487
Q9HYZ0	ABC transporter substrate-binding protein OS=Pseudomonas aeruginosa (strain ATCC 15692 / DSM 22644 / CIP 104116 / JCM 14847 / LMG 12228 / 1C / PRS 101 / PAO1) OX=208964 GN=PA3250 PE=4 SV=1	PA3250	Q9HYZ0	Q9HYZ0	11		201277
Q9I6J1	Putrescine-binding periplasmic protein SpuD OS=Pseudomonas aeruginosa (strain ATCC 15692 / DSM 22644 / CIP 104116 / JCM 14847 / LMG 12228 / 1C / PRS 101 / PAO1) OX=208964 GN=spuD PE=1 SV=1	spuD	Q9I6J1	Q9I6J1	6		169798
P40947	Single-stranded DNA-binding protein OS=Pseudomonas aeruginosa (strain ATCC 15692 / DSM 22644 / CIP 104116 / JCM 14847 / LMG 12228 / 1C / PRS 101 / PAO1) OX=208964 GN=ssb PE=1 SV=3	ssb	P40947	P40947	5	1956.26	164727	22453.8
O33407	Esterase EstA OS=Pseudomonas aeruginosa (strain ATCC 15692 / DSM 22644 / CIP 104116 / JCM 14847 / LMG 12228 / 1C / PRS 101 / PAO1) OX=208964 GN=estA PE=1 SV=1	estA	O33407	O33407	24		150396
Q9HV51	Triosephosphate isomerase OS=Pseudomonas aeruginosa (strain ATCC 15692 / DSM 22644 / CIP 104116 / JCM 14847 / LMG 12228 / 1C / PRS 101 / PAO1) OX=208964 GN=tpiA PE=3 SV=1	tpiA	Q9HV51	Q9HV51	12		132574
Q9HV15	DUF4136 domain-containing protein OS=Pseudomonas aeruginosa (strain ATCC 15692 / DSM 22644 / CIP 104116 / JCM 14847 / LMG 12228 / 1C / PRS 101 / PAO1) OX=208964 GN=PA4793 PE=4 SV=1	PA4793	Q9HV15	Q9HV15	8		108031
Q9I5H4	Cis-aconitate porin OpdH OS=Pseudomonas aeruginosa (strain ATCC 15692 / DSM 22644 / CIP 104116 / JCM 14847 / LMG 12228 / 1C / PRS 101 / PAO1) OX=208964 GN=opdH PE=1 SV=1	opdH	Q9I5H4	Q9I5H4	1		99226.2
Q9I3M3	FAD/NAD(P)-binding oxidoreductase OS=Pseudomonas aeruginosa (strain ATCC 15692 / DSM 22644 / CIP 104116 / JCM 14847 / LMG 12228 / 1C / PRS 101 / PAO1) OX=208964 GN=PA1489 PE=4 SV=1	PA1489	Q9I3M3	Q9I3M3	1		98530.2	349266
Q9I6K7	Sulfate-binding protein OS=Pseudomonas aeruginosa (strain ATCC 15692 / DSM 22644 / CIP 104116 / JCM 14847 / LMG 12228 / 1C / PRS 101 / PAO1) OX=208964 GN=sbp PE=3 SV=1	sbp	Q9I6K7	Q9I6K7	8		89219.3
Q9I0V4	TldD/PmbA family protein OS=Pseudomonas aeruginosa (strain ATCC 15692 / DSM 22644 / CIP 104116 / JCM 14847 / LMG 12228 / 1C / PRS 101 / PAO1) OX=208964 GN=PA2529 PE=3 SV=1	PA2529	Q9I0V4	Q9I0V4	7		87523.2
Q9HV95	Pentapeptide repeat-containing protein OS=Pseudomonas aeruginosa (strain ATCC 15692 / DSM 22644 / CIP 104116 / JCM 14847 / LMG 12228 / 1C / PRS 101 / PAO1) OX=208964 GN=PA4702 PE=4 SV=1	PA4702	Q9HV95	Q9HV95	6		83348.1
Q9HT29	C4-dicarboxylate ABC transporter OS=Pseudomonas aeruginosa (strain ATCC 15692 / DSM 22644 / CIP 104116 / JCM 14847 / LMG 12228 / 1C / PRS 101 / PAO1) OX=208964 GN=PA5545 PE=4 SV=1	PA5545	Q9HT29	Q9HT29	3		81309.9
Q9I794	Dodecin flavoprotein OS=Pseudomonas aeruginosa (strain ATCC 15692 / DSM 22644 / CIP 104116 / JCM 14847 / LMG 12228 / 1C / PRS 101 / PAO1) OX=208964 GN=PA0038 PE=4 SV=1	PA0038	Q9I794	Q9I794	5		79549.3
P23205	Uncharacterized protein PA2024 OS=Pseudomonas aeruginosa (strain ATCC 15692 / DSM 22644 / CIP 104116 / JCM 14847 / LMG 12228 / 1C / PRS 101 / PAO1) OX=208964 GN=PA2024 PE=4 SV=2	PA2024	P23205	P23205	6		71486.2	31017.2
Q9HXM5	Inosine-5'-monophosphate dehydrogenase OS=Pseudomonas aeruginosa (strain ATCC 15692 / DSM 22644 / CIP 104116 / JCM 14847 / LMG 12228 / 1C / PRS 101 / PAO1) OX=208964 GN=guaB PE=1 SV=1	guaB	Q9HXM5	Q9HXM5	13		68556.5
O86428	Branched-chain-amino-acid aminotransferase OS=Pseudomonas aeruginosa (strain ATCC 15692 / DSM 22644 / CIP 104116 / JCM 14847 / LMG 12228 / 1C / PRS 101 / PAO1) OX=208964 GN=ilvE PE=1 SV=2	ilvE	O86428	O86428	9		62267.8
P43898	Oxygen-dependent coproporphyrinogen-III oxidase OS=Pseudomonas aeruginosa (strain ATCC 15692 / DSM 22644 / CIP 104116 / JCM 14847 / LMG 12228 / 1C / PRS 101 / PAO1) OX=208964 GN=hemF PE=3 SV=1	hemF	P43898	P43898	7		61950.8
Q9HVD1	Lipid A deacylase PagL OS=Pseudomonas aeruginosa (strain ATCC 15692 / DSM 22644 / CIP 104116 / JCM 14847 / LMG 12228 / 1C / PRS 101 / PAO1) OX=208964 GN=pagL PE=1 SV=1	pagL	Q9HVD1	Q9HVD1	9	4376.06	61651.7
Q9I2A2	fumarylacetoacetase OS=Pseudomonas aeruginosa (strain ATCC 15692 / DSM 22644 / CIP 104116 / JCM 14847 / LMG 12228 / 1C / PRS 101 / PAO1) OX=208964 GN=fahA PE=4 SV=1	fahA	Q9I2A2	Q9I2A2	4		55424.5
Q9I7A8	Peptide deformylase OS=Pseudomonas aeruginosa (strain ATCC 15692 / DSM 22644 / CIP 104116 / JCM 14847 / LMG 12228 / 1C / PRS 101 / PAO1) OX=208964 GN=def PE=1 SV=1	def	Q9I7A8	Q9I7A8	8		55146.1
Q9I6A0	Probable cystathionine gamma-lyase OS=Pseudomonas aeruginosa (strain ATCC 15692 / DSM 22644 / CIP 104116 / JCM 14847 / LMG 12228 / 1C / PRS 101 / PAO1) OX=208964 GN=PA0400 PE=3 SV=1	PA0400	Q9I6A0	Q9I6A0	12		51262.5
P57112	Soluble pyridine nucleotide transhydrogenase OS=Pseudomonas aeruginosa (strain ATCC 15692 / DSM 22644 / CIP 104116 / JCM 14847 / LMG 12228 / 1C / PRS 101 / PAO1) OX=208964 GN=sthA PE=1 SV=2	sthA	P57112	P57112	14		44880.2
Q9I2L7	Probable oxidoreductase OS=Pseudomonas aeruginosa (strain ATCC 15692 / DSM 22644 / CIP 104116 / JCM 14847 / LMG 12228 / 1C / PRS 101 / PAO1) OX=208964 GN=PA1880 PE=4 SV=1	PA1880	Q9I2L7	Q9I2L7	25		41759.3
Q9HZH0	Probable porin OS=Pseudomonas aeruginosa (strain ATCC 15692 / DSM 22644 / CIP 104116 / JCM 14847 / LMG 12228 / 1C / PRS 101 / PAO1) OX=208964 GN=PA3038 PE=1 SV=1	PA3038	Q9HZH0	Q9HZH0	10	39730	40492.8
P57708	2-C-methyl-D-erythritol 2,4-cyclodiphosphate synthase OS=Pseudomonas aeruginosa (strain ATCC 15692 / DSM 22644 / CIP 104116 / JCM 14847 / LMG 12228 / 1C / PRS 101 / PAO1) OX=208964 GN=ispF PE=1 SV=1	ispF	P57708	P57708	7		39470.4
Q9HUP3	NH(3)-dependent NAD(+) synthetase OS=Pseudomonas aeruginosa (strain ATCC 15692 / DSM 22644 / CIP 104116 / JCM 14847 / LMG 12228 / 1C / PRS 101 / PAO1) OX=208964 GN=nadE PE=1 SV=1	nadE	Q9HUP3	Q9HUP3	4		38566.9
Q9I0D3	Cysteine synthase OS=Pseudomonas aeruginosa (strain ATCC 15692 / DSM 22644 / CIP 104116 / JCM 14847 / LMG 12228 / 1C / PRS 101 / PAO1) OX=208964 GN=cysK PE=3 SV=1	cysK	Q9I0D3	Q9I0D3	3		34424.4
Q9HVJ7	Glutamate dehydrogenase OS=Pseudomonas aeruginosa (strain ATCC 15692 / DSM 22644 / CIP 104116 / JCM 14847 / LMG 12228 / 1C / PRS 101 / PAO1) OX=208964 GN=gdhA PE=3 SV=1	gdhA	Q9HVJ7	Q9HVJ7	4		33292.3
Q9I766	Gamma carbonic anhydrase family protein OS=Pseudomonas aeruginosa (strain ATCC 15692 / DSM 22644 / CIP 104116 / JCM 14847 / LMG 12228 / 1C / PRS 101 / PAO1) OX=208964 GN=PA0066 PE=4 SV=1	PA0066	Q9I766	Q9I766	6		32998.3
Q9I1A1	Probable aldehyde dehydrogenase OS=Pseudomonas aeruginosa (strain ATCC 15692 / DSM 22644 / CIP 104116 / JCM 14847 / LMG 12228 / 1C / PRS 101 / PAO1) OX=208964 GN=PA2378 PE=4 SV=1	PA2378	Q9I1A1	Q9I1A1	24		32237.9
Q9I7A2	Lipoprotein OS=Pseudomonas aeruginosa (strain ATCC 15692 / DSM 22644 / CIP 104116 / JCM 14847 / LMG 12228 / 1C / PRS 101 / PAO1) OX=208964 GN=PA0028 PE=4 SV=1	PA0028	Q9I7A2	Q9I7A2	3		28516.3
Q9HTX6	Glycine cleavage system H protein 2 OS=Pseudomonas aeruginosa (strain ATCC 15692 / DSM 22644 / CIP 104116 / JCM 14847 / LMG 12228 / 1C / PRS 101 / PAO1) OX=208964 GN=gcvH2 PE=3 SV=1	gcvH2	Q9HTX6	Q9HTX6	1		27510.7
Q9I116	Ferrioxamine receptor FoxA OS=Pseudomonas aeruginosa (strain ATCC 15692 / DSM 22644 / CIP 104116 / JCM 14847 / LMG 12228 / 1C / PRS 101 / PAO1) OX=208964 GN=foxA PE=1 SV=1	foxA	Q9I116	Q9I116	2		26529.5	4806.1
Q9HZH7	Molybdenum cofactor biosynthesis protein B OS=Pseudomonas aeruginosa (strain ATCC 15692 / DSM 22644 / CIP 104116 / JCM 14847 / LMG 12228 / 1C / PRS 101 / PAO1) OX=208964 GN=moaB2 PE=3 SV=1	moaB2	Q9HZH7	Q9HZH7	7		26344.9	4963.58
P48632	Ferripyoverdine receptor OS=Pseudomonas aeruginosa (strain ATCC 15692 / DSM 22644 / CIP 104116 / JCM 14847 / LMG 12228 / 1C / PRS 101 / PAO1) OX=208964 GN=fpvA PE=1 SV=2	fpvA	P48632	P48632	19	49439.5	26294.7	9645.61
P19572	Diaminopimelate decarboxylase OS=Pseudomonas aeruginosa (strain ATCC 15692 / DSM 22644 / CIP 104116 / JCM 14847 / LMG 12228 / 1C / PRS 101 / PAO1) OX=208964 GN=lysA PE=3 SV=2	lysA	P19572	P19572	9		25430.3
Q9HUT5	Probable transcriptional regulator OS=Pseudomonas aeruginosa (strain ATCC 15692 / DSM 22644 / CIP 104116 / JCM 14847 / LMG 12228 / 1C / PRS 101 / PAO1) OX=208964 GN=PA4878 PE=1 SV=1	PA4878	Q9HUT5	Q9HUT5	4		25348.1
Q9I3N1	Thiol:disulfide interchange protein DsbE OS=Pseudomonas aeruginosa (strain ATCC 15692 / DSM 22644 / CIP 104116 / JCM 14847 / LMG 12228 / 1C / PRS 101 / PAO1) OX=208964 GN=dsbE PE=1 SV=1	dsbE	Q9I3N1	Q9I3N1	2		25182.1
Q9HZN9	Uncharacterized protein OS=Pseudomonas aeruginosa (strain ATCC 15692 / DSM 22644 / CIP 104116 / JCM 14847 / LMG 12228 / 1C / PRS 101 / PAO1) OX=208964 GN=PA2959 PE=3 SV=1	PA2959	Q9HZN9	Q9HZN9	6		24604.8
Q9I4D4	NAD(P)H-dependent FMN reductase PA1204 OS=Pseudomonas aeruginosa (strain ATCC 15692 / DSM 22644 / CIP 104116 / JCM 14847 / LMG 12228 / 1C / PRS 101 / PAO1) OX=208964 GN=PA1204 PE=1 SV=1	PA1204	Q9I4D4	Q9I4D4	4		24347.7
Q9HZC5	Aminopeptidase N OS=Pseudomonas aeruginosa (strain ATCC 15692 / DSM 22644 / CIP 104116 / JCM 14847 / LMG 12228 / 1C / PRS 101 / PAO1) OX=208964 GN=pepN PE=3 SV=1	pepN	Q9HZC5	Q9HZC5	8		24135.6
Q9HXN7	Probable N-acetylglucosamine-6-phosphate deacetylase OS=Pseudomonas aeruginosa (strain ATCC 15692 / DSM 22644 / CIP 104116 / JCM 14847 / LMG 12228 / 1C / PRS 101 / PAO1) OX=208964 GN=PA3758 PE=3 SV=1	PA3758	Q9HXN7	Q9HXN7	2		23995.2
Q9HUY1	Dihydrolipoyl dehydrogenase 3 OS=Pseudomonas aeruginosa (strain ATCC 15692 / DSM 22644 / CIP 104116 / JCM 14847 / LMG 12228 / 1C / PRS 101 / PAO1) OX=208964 GN=lpd3 PE=3 SV=1	lpd3	Q9HUY1	Q9HUY1	8		23912.3
Q9HX32	LPS-assembly lipoprotein LptE OS=Pseudomonas aeruginosa (strain ATCC 15692 / DSM 22644 / CIP 104116 / JCM 14847 / LMG 12228 / 1C / PRS 101 / PAO1) OX=208964 GN=lptE PE=1 SV=1	lptE	Q9HX32	Q9HX32	2	5947.25	23456.4
G3XDA8	Phosphate-binding protein PstS OS=Pseudomonas aeruginosa (strain ATCC 15692 / DSM 22644 / CIP 104116 / JCM 14847 / LMG 12228 / 1C / PRS 101 / PAO1) OX=208964 GN=pstS PE=1 SV=1	pstS	G3XDA8	G3XDA8	8		23116.1
Q9I0T8	Probable ring-cleaving dioxygenase OS=Pseudomonas aeruginosa (strain ATCC 15692 / DSM 22644 / CIP 104116 / JCM 14847 / LMG 12228 / 1C / PRS 101 / PAO1) OX=208964 GN=PA2546 PE=4 SV=1	PA2546	Q9I0T8	Q9I0T8	5		22856.2
Q9HYZ3	Probable M18 family aminopeptidase 2 OS=Pseudomonas aeruginosa (strain ATCC 15692 / DSM 22644 / CIP 104116 / JCM 14847 / LMG 12228 / 1C / PRS 101 / PAO1) OX=208964 GN=apeB PE=1 SV=1	apeB	Q9HYZ3	Q9HYZ3	3		22446.5
Q9I6M1	Carboxymuconolactone decarboxylase-like domain-containing protein OS=Pseudomonas aeruginosa (strain ATCC 15692 / DSM 22644 / CIP 104116 / JCM 14847 / LMG 12228 / 1C / PRS 101 / PAO1) OX=208964 GN=PA0269 PE=1 SV=1	PA0269	Q9I6M1	Q9I6M1	7		21452.8
Q9HT22	Bifunctional protein GlmU OS=Pseudomonas aeruginosa (strain ATCC 15692 / DSM 22644 / CIP 104116 / JCM 14847 / LMG 12228 / 1C / PRS 101 / PAO1) OX=208964 GN=glmU PE=3 SV=1	glmU	Q9HT22	Q9HT22	4		20474.4
Q9HVB9	Carbonic anhydrase OS=Pseudomonas aeruginosa (strain ATCC 15692 / DSM 22644 / CIP 104116 / JCM 14847 / LMG 12228 / 1C / PRS 101 / PAO1) OX=208964 GN=PA4676 PE=1 SV=1	PA4676	Q9HVB9	Q9HVB9	6		20141.4
Q9I3W7	N-acetyltransferase domain-containing protein OS=Pseudomonas aeruginosa (strain ATCC 15692 / DSM 22644 / CIP 104116 / JCM 14847 / LMG 12228 / 1C / PRS 101 / PAO1) OX=208964 GN=PA1377 PE=1 SV=1	PA1377	Q9I3W7	Q9I3W7	5		20082.9
Q9HZK7	Na(+)-translocating NADH-quinone reductase subunit B OS=Pseudomonas aeruginosa (strain ATCC 15692 / DSM 22644 / CIP 104116 / JCM 14847 / LMG 12228 / 1C / PRS 101 / PAO1) OX=208964 GN=nqrB PE=3 SV=1	nqrB	Q9HZK7	Q9HZK7	2		19961.4
Q9I793	DUF1161 domain-containing protein OS=Pseudomonas aeruginosa (strain ATCC 15692 / DSM 22644 / CIP 104116 / JCM 14847 / LMG 12228 / 1C / PRS 101 / PAO1) OX=208964 GN=PA0039 PE=4 SV=1	PA0039	Q9I793	Q9I793	2		18842.6
G3XCY5	cysteine desulfurase OS=Pseudomonas aeruginosa (strain ATCC 15692 / DSM 22644 / CIP 104116 / JCM 14847 / LMG 12228 / 1C / PRS 101 / PAO1) OX=208964 GN=pvdN PE=1 SV=1	pvdN	G3XCY5	G3XCY5	11		18771.4	12346.7
Q9I073	Uncharacterized isomerase PA2770 OS=Pseudomonas aeruginosa (strain ATCC 15692 / DSM 22644 / CIP 104116 / JCM 14847 / LMG 12228 / 1C / PRS 101 / PAO1) OX=208964 GN=PA2770 PE=3 SV=1	PA2770	Q9I073	Q9I073	4		18506
Q9HU15	Beta-ketoacyl-[acyl-carrier-protein] synthase FabY OS=Pseudomonas aeruginosa (strain ATCC 15692 / DSM 22644 / CIP 104116 / JCM 14847 / LMG 12228 / 1C / PRS 101 / PAO1) OX=208964 GN=fabY PE=1 SV=1	fabY	Q9HU15	Q9HU15	8		18127.9
Q9HV67	Glucose-6-phosphate isomerase OS=Pseudomonas aeruginosa (strain ATCC 15692 / DSM 22644 / CIP 104116 / JCM 14847 / LMG 12228 / 1C / PRS 101 / PAO1) OX=208964 GN=pgi PE=3 SV=1	pgi	Q9HV67	Q9HV67	4		17809.1
Q9I028	Acyl-coenzyme A dehydrogenase OS=Pseudomonas aeruginosa (strain ATCC 15692 / DSM 22644 / CIP 104116 / JCM 14847 / LMG 12228 / 1C / PRS 101 / PAO1) OX=208964 GN=PA2815 PE=3 SV=1	PA2815	Q9I028	Q9I028	8	2612.36	17667.3
Q9HUZ8	Formate dehydrogenase iron-sulfur subunit OS=Pseudomonas aeruginosa (strain ATCC 15692 / DSM 22644 / CIP 104116 / JCM 14847 / LMG 12228 / 1C / PRS 101 / PAO1) OX=208964 GN=fdnH PE=4 SV=1	fdnH	Q9HUZ8	Q9HUZ8	4		17502.2
Q51485	Porin B OS=Pseudomonas aeruginosa (strain ATCC 15692 / DSM 22644 / CIP 104116 / JCM 14847 / LMG 12228 / 1C / PRS 101 / PAO1) OX=208964 GN=oprB PE=1 SV=1	oprB	Q51485	Q51485;Q9I1I4	5		17454.5
Q9HV60	BON domain-containing protein OS=Pseudomonas aeruginosa (strain ATCC 15692 / DSM 22644 / CIP 104116 / JCM 14847 / LMG 12228 / 1C / PRS 101 / PAO1) OX=208964 GN=PA4739 PE=4 SV=1	PA4739	Q9HV60	Q9HV60	4	12240.4	17321.5
Q9I3Z1	Glyoxalase/fosfomycin resistance/dioxygenase domain-containing protein OS=Pseudomonas aeruginosa (strain ATCC 15692 / DSM 22644 / CIP 104116 / JCM 14847 / LMG 12228 / 1C / PRS 101 / PAO1) OX=208964 GN=PA1353 PE=1 SV=1	PA1353	Q9I3Z1	Q9I3Z1	4		16558.8
Q9I0V3	Metalloprotease TldD/E C-terminal domain-containing protein OS=Pseudomonas aeruginosa (strain ATCC 15692 / DSM 22644 / CIP 104116 / JCM 14847 / LMG 12228 / 1C / PRS 101 / PAO1) OX=208964 GN=PA2530 PE=4 SV=1	PA2530	Q9I0V3	Q9I0V3	5		15665.1
Q9HX90	DUF1302 domain-containing protein OS=Pseudomonas aeruginosa (strain ATCC 15692 / DSM 22644 / CIP 104116 / JCM 14847 / LMG 12228 / 1C / PRS 101 / PAO1) OX=208964 GN=PA3923 PE=4 SV=1	PA3923	Q9HX90	Q9HX90;Q9HYI3	13		15147.7	5000.47
Q9HY07	Ferredoxin 1 OS=Pseudomonas aeruginosa (strain ATCC 15692 / DSM 22644 / CIP 104116 / JCM 14847 / LMG 12228 / 1C / PRS 101 / PAO1) OX=208964 GN=fdxA PE=3 SV=1	fdxA	Q9HY07	Q9HY07	2		14885.2
Q9I1A0	Probable oxidoreductase OS=Pseudomonas aeruginosa (strain ATCC 15692 / DSM 22644 / CIP 104116 / JCM 14847 / LMG 12228 / 1C / PRS 101 / PAO1) OX=208964 GN=PA2379 PE=4 SV=1	PA2379	Q9I1A0	Q9I1A0	5		14603.5
Q9I5E5	2-methylaconitate cis-trans isomerase PrpF OS=Pseudomonas aeruginosa (strain ATCC 15692 / DSM 22644 / CIP 104116 / JCM 14847 / LMG 12228 / 1C / PRS 101 / PAO1) OX=208964 GN=PA0793 PE=1 SV=1	PA0793	Q9I5E5	Q9I5E5	3		14481.5
Q9I0E4	Probable hydrolase OS=Pseudomonas aeruginosa (strain ATCC 15692 / DSM 22644 / CIP 104116 / JCM 14847 / LMG 12228 / 1C / PRS 101 / PAO1) OX=208964 GN=PA2698 PE=4 SV=1	PA2698	Q9I0E4	Q9I0E4	4		13998.2
Q9HZ64	Amidohydrolase-related domain-containing protein OS=Pseudomonas aeruginosa (strain ATCC 15692 / DSM 22644 / CIP 104116 / JCM 14847 / LMG 12228 / 1C / PRS 101 / PAO1) OX=208964 GN=PA3170 PE=1 SV=1	PA3170	Q9HZ64	Q9HZ64	6		13923.4
Q14T72	Formate dehydrogenase-O, major subunit OS=Pseudomonas aeruginosa (strain ATCC 15692 / DSM 22644 / CIP 104116 / JCM 14847 / LMG 12228 / 1C / PRS 101 / PAO1) OX=208964 GN=fdnG PE=3 SV=2	fdnG	Q14T72	Q14T72	27		13168.9
Q9I0H2	6-carboxy-5,6,7,8-tetrahydropterin synthase OS=Pseudomonas aeruginosa (strain ATCC 15692 / DSM 22644 / CIP 104116 / JCM 14847 / LMG 12228 / 1C / PRS 101 / PAO1) OX=208964 GN=PA2666 PE=1 SV=1	PA2666	Q9I0H2	Q9I0H2	1		13152.8
Q9HYC6	DUF4349 domain-containing protein OS=Pseudomonas aeruginosa (strain ATCC 15692 / DSM 22644 / CIP 104116 / JCM 14847 / LMG 12228 / 1C / PRS 101 / PAO1) OX=208964 GN=PA3483 PE=4 SV=1	PA3483	Q9HYC6	Q9HYC6	4		13092.1
Q9HVY1	Probable oxidoreductase OS=Pseudomonas aeruginosa (strain ATCC 15692 / DSM 22644 / CIP 104116 / JCM 14847 / LMG 12228 / 1C / PRS 101 / PAO1) OX=208964 GN=PA4434 PE=4 SV=1	PA4434	Q9HVY1	Q9HVY1	2		12943
Q9I700	Beta-alanine--pyruvate aminotransferase OS=Pseudomonas aeruginosa (strain ATCC 15692 / DSM 22644 / CIP 104116 / JCM 14847 / LMG 12228 / 1C / PRS 101 / PAO1) OX=208964 GN=bauA PE=1 SV=1	bauA	Q9I700	Q9I700	10		12622.7	18513.9
P34750	Fimbrial assembly protein PilQ OS=Pseudomonas aeruginosa (strain ATCC 15692 / DSM 22644 / CIP 104116 / JCM 14847 / LMG 12228 / 1C / PRS 101 / PAO1) OX=208964 GN=pilQ PE=1 SV=2	pilQ	P34750	P34750	6	8605.43	12594.3
Q9I0E3	Amidohydrolase 3 domain-containing protein OS=Pseudomonas aeruginosa (strain ATCC 15692 / DSM 22644 / CIP 104116 / JCM 14847 / LMG 12228 / 1C / PRS 101 / PAO1) OX=208964 GN=PA2699 PE=4 SV=1	PA2699	Q9I0E3	Q9I0E3	11		11713.5
Q9I2L6	Probable oxidoreductase OS=Pseudomonas aeruginosa (strain ATCC 15692 / DSM 22644 / CIP 104116 / JCM 14847 / LMG 12228 / 1C / PRS 101 / PAO1) OX=208964 GN=PA1881 PE=4 SV=1	PA1881	Q9I2L6	Q9I2L6	4		11709.1
Q9HX85	Methionine ABC transporter substrate-binding protein OS=Pseudomonas aeruginosa (strain ATCC 15692 / DSM 22644 / CIP 104116 / JCM 14847 / LMG 12228 / 1C / PRS 101 / PAO1) OX=208964 GN=PA3931 PE=3 SV=1	PA3931	Q9HX85	Q9HX85	6	406814	11520.3
Q9HU21	dTDP-4-dehydrorhamnose 3,5-epimerase OS=Pseudomonas aeruginosa (strain ATCC 15692 / DSM 22644 / CIP 104116 / JCM 14847 / LMG 12228 / 1C / PRS 101 / PAO1) OX=208964 GN=rmlC PE=1 SV=1	rmlC	Q9HU21	Q9HU21	2		11512.4
Q9I3Y6	PhnB-like domain-containing protein OS=Pseudomonas aeruginosa (strain ATCC 15692 / DSM 22644 / CIP 104116 / JCM 14847 / LMG 12228 / 1C / PRS 101 / PAO1) OX=208964 GN=PA1358 PE=1 SV=1	PA1358	Q9I3Y6	Q9I3Y6	4		10759.3	46993.3
Q9HVD5	Renalase OS=Pseudomonas aeruginosa (strain ATCC 15692 / DSM 22644 / CIP 104116 / JCM 14847 / LMG 12228 / 1C / PRS 101 / PAO1) OX=208964 GN=PA4657 PE=3 SV=1	PA4657	Q9HVD5	Q9HVD5	8		10625.3
Q9I3J2	Guanine deaminase OS=Pseudomonas aeruginosa (strain ATCC 15692 / DSM 22644 / CIP 104116 / JCM 14847 / LMG 12228 / 1C / PRS 101 / PAO1) OX=208964 GN=PA1521 PE=3 SV=1	PA1521	Q9I3J2	Q9I3J2	2		10340.5
Q9I407	Glutaminase-asparaginase OS=Pseudomonas aeruginosa (strain ATCC 15692 / DSM 22644 / CIP 104116 / JCM 14847 / LMG 12228 / 1C / PRS 101 / PAO1) OX=208964 GN=ansB PE=1 SV=1	ansB	Q9I407	Q9I407	5		10137.4
Q9I6D5	Multidrug transporter OS=Pseudomonas aeruginosa (strain ATCC 15692 / DSM 22644 / CIP 104116 / JCM 14847 / LMG 12228 / 1C / PRS 101 / PAO1) OX=208964 GN=PA0359 PE=4 SV=1	PA0359	Q9I6D5	Q9I6D5	2	1533.48	10117.3
Q9HY65	UDP-4-amino-4-deoxy-L-arabinose--oxoglutarate aminotransferase OS=Pseudomonas aeruginosa (strain ATCC 15692 / DSM 22644 / CIP 104116 / JCM 14847 / LMG 12228 / 1C / PRS 101 / PAO1) OX=208964 GN=arnB PE=3 SV=1	arnB	Q9HY65	Q9HY65	2		9956.26
Q9HVA1	Acetolactate synthase small subunit OS=Pseudomonas aeruginosa (strain ATCC 15692 / DSM 22644 / CIP 104116 / JCM 14847 / LMG 12228 / 1C / PRS 101 / PAO1) OX=208964 GN=ilvH PE=3 SV=1	ilvH	Q9HVA1	Q9HVA1	2		9871.68
Q9HVX2	GTP cyclohydrolase 1 type 2 homolog OS=Pseudomonas aeruginosa (strain ATCC 15692 / DSM 22644 / CIP 104116 / JCM 14847 / LMG 12228 / 1C / PRS 101 / PAO1) OX=208964 GN=PA4445 PE=3 SV=1	PA4445	Q9HVX2	Q9HVX2	2		9608.48
Q9I526	Cysteine synthase B OS=Pseudomonas aeruginosa (strain ATCC 15692 / DSM 22644 / CIP 104116 / JCM 14847 / LMG 12228 / 1C / PRS 101 / PAO1) OX=208964 GN=cysM PE=3 SV=1	cysM	Q9I526	Q9I526	2		9498.04
Q9HXM7	Probable metallo-oxidoreductase OS=Pseudomonas aeruginosa (strain ATCC 15692 / DSM 22644 / CIP 104116 / JCM 14847 / LMG 12228 / 1C / PRS 101 / PAO1) OX=208964 GN=PA3768 PE=4 SV=1	PA3768	Q9HXM7	Q9HXM7	2		9399.53
Q9HUM5	ATP phosphoribosyltransferase regulatory subunit OS=Pseudomonas aeruginosa (strain ATCC 15692 / DSM 22644 / CIP 104116 / JCM 14847 / LMG 12228 / 1C / PRS 101 / PAO1) OX=208964 GN=hisZ PE=3 SV=1	hisZ	Q9HUM5	Q9HUM5	1		8764.11
Q9HUQ0	Amino acid binding protein OS=Pseudomonas aeruginosa (strain ATCC 15692 / DSM 22644 / CIP 104116 / JCM 14847 / LMG 12228 / 1C / PRS 101 / PAO1) OX=208964 GN=PA4913 PE=1 SV=1	PA4913	Q9HUQ0	Q9HUQ0	6		8759.81
Q9I0F3	Type VI secretion system spike protein VgrG1c OS=Pseudomonas aeruginosa (strain ATCC 15692 / DSM 22644 / CIP 104116 / JCM 14847 / LMG 12228 / 1C / PRS 101 / PAO1) OX=208964 GN=vgrG1c PE=1 SV=1	vgrG1c	Q9I0F3;Q9I737;Q9I741	Q9I0F3;Q9I737;Q9I741	3		8647.96
Q9I672	CoA transferase OS=Pseudomonas aeruginosa (strain ATCC 15692 / DSM 22644 / CIP 104116 / JCM 14847 / LMG 12228 / 1C / PRS 101 / PAO1) OX=208964 GN=PA0446 PE=3 SV=1	PA0446	Q9I672	Q9I672	7		8430.13	288824
Q9I047	Transaldolase OS=Pseudomonas aeruginosa (strain ATCC 15692 / DSM 22644 / CIP 104116 / JCM 14847 / LMG 12228 / 1C / PRS 101 / PAO1) OX=208964 GN=tal PE=3 SV=1	tal	Q9I047	Q9I047	10	467569	8176.61
Q9I2A8	Acetyl-CoA acetyltransferase OS=Pseudomonas aeruginosa (strain ATCC 15692 / DSM 22644 / CIP 104116 / JCM 14847 / LMG 12228 / 1C / PRS 101 / PAO1) OX=208964 GN=atoB PE=1 SV=1	atoB	Q9I2A8	Q9I2A8	4		7916.85
Q9HWD0	Small ribosomal subunit protein uS12 OS=Pseudomonas aeruginosa (strain ATCC 15692 / DSM 22644 / CIP 104116 / JCM 14847 / LMG 12228 / 1C / PRS 101 / PAO1) OX=208964 GN=rpsL PE=1 SV=1	rpsL	Q9HWD0	Q9HWD0	2		7880.83
Q9I2D8	5-carboxymethyl-2-hydroxymuconate isomerase OS=Pseudomonas aeruginosa (strain ATCC 15692 / DSM 22644 / CIP 104116 / JCM 14847 / LMG 12228 / 1C / PRS 101 / PAO1) OX=208964 GN=PA1966 PE=1 SV=1	PA1966	Q9I2D8	Q9I2D8	2		7469.82
Q9HUA1	Probable binding protein component of ABC transporter OS=Pseudomonas aeruginosa (strain ATCC 15692 / DSM 22644 / CIP 104116 / JCM 14847 / LMG 12228 / 1C / PRS 101 / PAO1) OX=208964 GN=PA5082 PE=3 SV=1	PA5082	Q9HUA1	Q9HUA1	2		7350.5
Q9I0T2	Probable acyl-CoA dehydrogenase OS=Pseudomonas aeruginosa (strain ATCC 15692 / DSM 22644 / CIP 104116 / JCM 14847 / LMG 12228 / 1C / PRS 101 / PAO1) OX=208964 GN=PA2552 PE=3 SV=1	PA2552	Q9I0T2	Q9I0T2	4		7260.23
Q9HTK7	Rubredoxin-1 OS=Pseudomonas aeruginosa (strain ATCC 15692 / DSM 22644 / CIP 104116 / JCM 14847 / LMG 12228 / 1C / PRS 101 / PAO1) OX=208964 GN=rubA1 PE=1 SV=1	rubA1	Q9HTK7	Q9HTK7	2		7206.59
Q9HVC0	Probable TonB-dependent receptor OS=Pseudomonas aeruginosa (strain ATCC 15692 / DSM 22644 / CIP 104116 / JCM 14847 / LMG 12228 / 1C / PRS 101 / PAO1) OX=208964 GN=PA4675 PE=3 SV=1	PA4675	Q9HVC0	Q9HVC0	10		7022.38
Q9HZ04	Probable glycine betaine-binding protein OS=Pseudomonas aeruginosa (strain ATCC 15692 / DSM 22644 / CIP 104116 / JCM 14847 / LMG 12228 / 1C / PRS 101 / PAO1) OX=208964 GN=PA3236 PE=4 SV=1	PA3236	Q9HZ04	Q9HZ04	2		6573.22
Q9I3L2	Probable oxidoreductase OS=Pseudomonas aeruginosa (strain ATCC 15692 / DSM 22644 / CIP 104116 / JCM 14847 / LMG 12228 / 1C / PRS 101 / PAO1) OX=208964 GN=PA1500 PE=4 SV=1	PA1500	Q9I3L2	Q9I3L2	5		6523.55
Q9I2S4	Probable enoyl-CoA hydratase/isomerase OS=Pseudomonas aeruginosa (strain ATCC 15692 / DSM 22644 / CIP 104116 / JCM 14847 / LMG 12228 / 1C / PRS 101 / PAO1) OX=208964 GN=PA1821 PE=3 SV=1	PA1821	Q9I2S4	Q9I2S4	3		6382.01
Q9I3B2	3-oxoacyl-[acyl-carrier-protein] synthase 1 OS=Pseudomonas aeruginosa (strain ATCC 15692 / DSM 22644 / CIP 104116 / JCM 14847 / LMG 12228 / 1C / PRS 101 / PAO1) OX=208964 GN=fabB PE=3 SV=1	fabB	Q9I3B2	Q9I3B2	5	5838.61	6207.21
Q9I3F5	Aconitate hydratase A OS=Pseudomonas aeruginosa (strain ATCC 15692 / DSM 22644 / CIP 104116 / JCM 14847 / LMG 12228 / 1C / PRS 101 / PAO1) OX=208964 GN=acnA PE=3 SV=1	acnA	Q9I3F5	Q9I3F5	2	2936.5	6174.9
Q9HYK7	ferredoxin--NADP(+) reductase OS=Pseudomonas aeruginosa (strain ATCC 15692 / DSM 22644 / CIP 104116 / JCM 14847 / LMG 12228 / 1C / PRS 101 / PAO1) OX=208964 GN=fpr PE=1 SV=1	fpr	Q9HYK7	Q9HYK7	2		6148.55
Q9HTN7	Probable binding protein component of ABC dipeptide transporter OS=Pseudomonas aeruginosa (strain ATCC 15692 / DSM 22644 / CIP 104116 / JCM 14847 / LMG 12228 / 1C / PRS 101 / PAO1) OX=208964 GN=PA5317 PE=4 SV=1	PA5317	Q9HTN7	Q9HTN7	2		6147.66
Q9HT28	Polyketide synthase methyltransferase domain-containing protein OS=Pseudomonas aeruginosa (strain ATCC 15692 / DSM 22644 / CIP 104116 / JCM 14847 / LMG 12228 / 1C / PRS 101 / PAO1) OX=208964 GN=PA5546 PE=3 SV=1	PA5546	Q9HT28	Q9HT28	2		6103.83
Q9HVU7	Metalloprotease TldD OS=Pseudomonas aeruginosa (strain ATCC 15692 / DSM 22644 / CIP 104116 / JCM 14847 / LMG 12228 / 1C / PRS 101 / PAO1) OX=208964 GN=PA4474 PE=3 SV=1	PA4474	Q9HVU7	Q9HVU7	1		6089.57
Q9HYY9	Alkaline phosphatase family protein OS=Pseudomonas aeruginosa (strain ATCC 15692 / DSM 22644 / CIP 104116 / JCM 14847 / LMG 12228 / 1C / PRS 101 / PAO1) OX=208964 GN=PA3251 PE=4 SV=1	PA3251	Q9HYY9	Q9HYY9	2		6064.79
Q9HWZ2	FecR protein domain-containing protein OS=Pseudomonas aeruginosa (strain ATCC 15692 / DSM 22644 / CIP 104116 / JCM 14847 / LMG 12228 / 1C / PRS 101 / PAO1) OX=208964 GN=PA4035 PE=4 SV=1	PA4035	Q9HWZ2	Q9HWZ2	1		5678.28
Q9HWL3	Second ferric pyoverdine receptor FpvB OS=Pseudomonas aeruginosa (strain ATCC 15692 / DSM 22644 / CIP 104116 / JCM 14847 / LMG 12228 / 1C / PRS 101 / PAO1) OX=208964 GN=fpvB PE=3 SV=1	fpvB	Q9HWL3	Q9HWL3	5		5547.82
Q9I6Q7	Beta-ketoadipate enol-lactone hydrolase OS=Pseudomonas aeruginosa (strain ATCC 15692 / DSM 22644 / CIP 104116 / JCM 14847 / LMG 12228 / 1C / PRS 101 / PAO1) OX=208964 GN=pcaD PE=4 SV=1	pcaD	Q9I6Q7	Q9I6Q7	2		5226.92
Q9I3W1	Uncharacterized protein OS=Pseudomonas aeruginosa (strain ATCC 15692 / DSM 22644 / CIP 104116 / JCM 14847 / LMG 12228 / 1C / PRS 101 / PAO1) OX=208964 GN=PA1383 PE=4 SV=1	PA1383	Q9I3W1	Q9I3W1	2		5150.59
Q9HU53	2,3-bisphosphoglycerate-independent phosphoglycerate mutase OS=Pseudomonas aeruginosa (strain ATCC 15692 / DSM 22644 / CIP 104116 / JCM 14847 / LMG 12228 / 1C / PRS 101 / PAO1) OX=208964 GN=gpmI PE=3 SV=1	gpmI	Q9HU53	Q9HU53	3		5004.21
Q9HXJ9	Probable aminotransferase OS=Pseudomonas aeruginosa (strain ATCC 15692 / DSM 22644 / CIP 104116 / JCM 14847 / LMG 12228 / 1C / PRS 101 / PAO1) OX=208964 GN=PA3798 PE=4 SV=1	PA3798	Q9HXJ9	Q9HXJ9	4		4934.58
Q9HVG7	POTRA domain-containing protein OS=Pseudomonas aeruginosa (strain ATCC 15692 / DSM 22644 / CIP 104116 / JCM 14847 / LMG 12228 / 1C / PRS 101 / PAO1) OX=208964 GN=PA4624 PE=3 SV=1	PA4624	Q9HVG7	Q9HVG7	4		4893.58
Q9HX35	DUF218 domain-containing protein OS=Pseudomonas aeruginosa (strain ATCC 15692 / DSM 22644 / CIP 104116 / JCM 14847 / LMG 12228 / 1C / PRS 101 / PAO1) OX=208964 GN=PA3985 PE=4 SV=1	PA3985	Q9HX35	Q9HX35	2		4850.91
Q9I0M9	Glycosyl transferase family 3 N-terminal domain-containing protein OS=Pseudomonas aeruginosa (strain ATCC 15692 / DSM 22644 / CIP 104116 / JCM 14847 / LMG 12228 / 1C / PRS 101 / PAO1) OX=208964 GN=PA2609 PE=4 SV=1	PA2609	Q9I0M9	Q9I0M9	3		4743.22
Q9I6G3	Autotransporter domain-containing protein OS=Pseudomonas aeruginosa (strain ATCC 15692 / DSM 22644 / CIP 104116 / JCM 14847 / LMG 12228 / 1C / PRS 101 / PAO1) OX=208964 GN=PA0328 PE=4 SV=1	PA0328	Q9I6G3	Q9I6G3	2		4735.78
Q9HUX1	Biosynthetic arginine decarboxylase OS=Pseudomonas aeruginosa (strain ATCC 15692 / DSM 22644 / CIP 104116 / JCM 14847 / LMG 12228 / 1C / PRS 101 / PAO1) OX=208964 GN=speA PE=3 SV=1	speA	Q9HUX1	Q9HUX1	10		4712.64
G3XCV6	Small-conductance mechanosensitive channel OS=Pseudomonas aeruginosa (strain ATCC 15692 / DSM 22644 / CIP 104116 / JCM 14847 / LMG 12228 / 1C / PRS 101 / PAO1) OX=208964 GN=cmpX PE=3 SV=1	cmpX	G3XCV6	G3XCV6	1	2707.61	4566.33
Q9I0V2	Probable aminotransferase OS=Pseudomonas aeruginosa (strain ATCC 15692 / DSM 22644 / CIP 104116 / JCM 14847 / LMG 12228 / 1C / PRS 101 / PAO1) OX=208964 GN=PA2531 PE=4 SV=1	PA2531	Q9I0V2	Q9I0V2	4		4463.64
Q9HVQ4	VOC domain-containing protein OS=Pseudomonas aeruginosa (strain ATCC 15692 / DSM 22644 / CIP 104116 / JCM 14847 / LMG 12228 / 1C / PRS 101 / PAO1) OX=208964 GN=PA4518 PE=4 SV=1	PA4518	Q9HVQ4	Q9HVQ4	2		4356.86
Q9HXF8	C4-dicarboxylate ABC transporter substrate-binding protein OS=Pseudomonas aeruginosa (strain ATCC 15692 / DSM 22644 / CIP 104116 / JCM 14847 / LMG 12228 / 1C / PRS 101 / PAO1) OX=208964 GN=PA3848 PE=4 SV=1	PA3848	Q9HXF8	Q9HXF8	5		4258.7
Q9HUF2	EAL domain-containing protein OS=Pseudomonas aeruginosa (strain ATCC 15692 / DSM 22644 / CIP 104116 / JCM 14847 / LMG 12228 / 1C / PRS 101 / PAO1) OX=208964 GN=PA5017 PE=4 SV=1	PA5017	Q9HUF2	Q9HUF2	2	3914.82	4032.4
Q9HYE5	Osmoprotectant NAGGN system M42 family peptidase OS=Pseudomonas aeruginosa (strain ATCC 15692 / DSM 22644 / CIP 104116 / JCM 14847 / LMG 12228 / 1C / PRS 101 / PAO1) OX=208964 GN=PA3461 PE=3 SV=1	PA3461	Q9HYE5	Q9HYE5	2		3848.17
O33877	3-hydroxydecanoyl-[acyl-carrier-protein] dehydratase OS=Pseudomonas aeruginosa (strain ATCC 15692 / DSM 22644 / CIP 104116 / JCM 14847 / LMG 12228 / 1C / PRS 101 / PAO1) OX=208964 GN=fabA PE=1 SV=1	fabA	O33877	O33877	1		3759.9
Q9HTZ1	Murein tetrapeptide carboxypeptidase OS=Pseudomonas aeruginosa (strain ATCC 15692 / DSM 22644 / CIP 104116 / JCM 14847 / LMG 12228 / 1C / PRS 101 / PAO1) OX=208964 GN=PA5198 PE=1 SV=1	PA5198	Q9HTZ1	Q9HTZ1	2		3663.07
Q9HUP8	Probable chemotaxis transducer OS=Pseudomonas aeruginosa (strain ATCC 15692 / DSM 22644 / CIP 104116 / JCM 14847 / LMG 12228 / 1C / PRS 101 / PAO1) OX=208964 GN=PA4915 PE=3 SV=1	PA4915	Q9HUP8	Q9HUP8	3		3451.29
Q9I669	HotDog ACOT-type domain-containing protein OS=Pseudomonas aeruginosa (strain ATCC 15692 / DSM 22644 / CIP 104116 / JCM 14847 / LMG 12228 / 1C / PRS 101 / PAO1) OX=208964 GN=PA0449 PE=3 SV=1	PA0449	Q9I669	Q9I669	3	5578.89	3376.17
Q9HUM9	Small ribosomal subunit protein bS6 OS=Pseudomonas aeruginosa (strain ATCC 15692 / DSM 22644 / CIP 104116 / JCM 14847 / LMG 12228 / 1C / PRS 101 / PAO1) OX=208964 GN=rpsF PE=1 SV=1	rpsF	Q9HUM9	Q9HUM9	1		3302.82
Q9HTL9	RidA family protein OS=Pseudomonas aeruginosa (strain ATCC 15692 / DSM 22644 / CIP 104116 / JCM 14847 / LMG 12228 / 1C / PRS 101 / PAO1) OX=208964 GN=PA5339 PE=3 SV=1	PA5339	Q9HTL9	Q9HTL9	1		3211.25
Q9I527	Ferric enterobactin receptor PirA OS=Pseudomonas aeruginosa (strain ATCC 15692 / DSM 22644 / CIP 104116 / JCM 14847 / LMG 12228 / 1C / PRS 101 / PAO1) OX=208964 GN=pirA PE=1 SV=1	pirA	Q9I527	Q9I527	2		3135.41
Q9HY51	ABM domain-containing protein OS=Pseudomonas aeruginosa (strain ATCC 15692 / DSM 22644 / CIP 104116 / JCM 14847 / LMG 12228 / 1C / PRS 101 / PAO1) OX=208964 GN=PA3566 PE=1 SV=1	PA3566	Q9HY51	Q9HY51	1		2891.18
Q9HUJ1	Probable outer membrane protein OS=Pseudomonas aeruginosa (strain ATCC 15692 / DSM 22644 / CIP 104116 / JCM 14847 / LMG 12228 / 1C / PRS 101 / PAO1) OX=208964 GN=PA4974 PE=3 SV=1	PA4974	Q9HUJ1	Q9HUJ1	1		2843.9
Q9I5R7	S-adenosylmethionine decarboxylase proenzyme OS=Pseudomonas aeruginosa (strain ATCC 15692 / DSM 22644 / CIP 104116 / JCM 14847 / LMG 12228 / 1C / PRS 101 / PAO1) OX=208964 GN=speD PE=3 SV=1	speD	Q9I5R7	Q9I5R7	1		2842.69
Q9I6M5	Glutarate-semialdehyde dehydrogenase OS=Pseudomonas aeruginosa (strain ATCC 15692 / DSM 22644 / CIP 104116 / JCM 14847 / LMG 12228 / 1C / PRS 101 / PAO1) OX=208964 GN=davD PE=1 SV=1	davD	Q9I6M5	Q9I6M5	3		2785.47
Q9I5D5	VOC domain-containing protein OS=Pseudomonas aeruginosa (strain ATCC 15692 / DSM 22644 / CIP 104116 / JCM 14847 / LMG 12228 / 1C / PRS 101 / PAO1) OX=208964 GN=PA0803 PE=4 SV=1	PA0803	Q9I5D5	Q9I5D5	1		2772.77
O68283	2-dehydro-3-deoxy-phosphogluconate aldolase OS=Pseudomonas aeruginosa (strain ATCC 15692 / DSM 22644 / CIP 104116 / JCM 14847 / LMG 12228 / 1C / PRS 101 / PAO1) OX=208964 GN=eda PE=3 SV=2	eda	O68283	O68283	2		2759.05
Q9HZS0	Alpha/beta hydrolase OS=Pseudomonas aeruginosa (strain ATCC 15692 / DSM 22644 / CIP 104116 / JCM 14847 / LMG 12228 / 1C / PRS 101 / PAO1) OX=208964 GN=PA2927 PE=4 SV=1	PA2927	Q9HZS0	Q9HZS0	3		2623.51
Q9I6R1	3-oxoadipate CoA-transferase OS=Pseudomonas aeruginosa (strain ATCC 15692 / DSM 22644 / CIP 104116 / JCM 14847 / LMG 12228 / 1C / PRS 101 / PAO1) OX=208964 GN=PA0227 PE=3 SV=1	PA0227	Q9I6R1	Q9I6R1	1		2571.59
Q9HXK0	CN hydrolase domain-containing protein OS=Pseudomonas aeruginosa (strain ATCC 15692 / DSM 22644 / CIP 104116 / JCM 14847 / LMG 12228 / 1C / PRS 101 / PAO1) OX=208964 GN=PA3797 PE=4 SV=1	PA3797	Q9HXK0	Q9HXK0	4		2549.21
Q9HZ93	2-dehydro-3-deoxy-phosphogluconate aldolase OS=Pseudomonas aeruginosa (strain ATCC 15692 / DSM 22644 / CIP 104116 / JCM 14847 / LMG 12228 / 1C / PRS 101 / PAO1) OX=208964 GN=PA3131 PE=3 SV=1	PA3131	Q9HZ93	Q9HZ93	2		2544.51
Q9HWE9	Small ribosomal subunit protein uS8 OS=Pseudomonas aeruginosa (strain ATCC 15692 / DSM 22644 / CIP 104116 / JCM 14847 / LMG 12228 / 1C / PRS 101 / PAO1) OX=208964 GN=rpsH PE=1 SV=1	rpsH	Q9HWE9	Q9HWE9	1		2542.08
O54438	3-oxoacyl-[acyl-carrier-protein] reductase FabG OS=Pseudomonas aeruginosa (strain ATCC 15692 / DSM 22644 / CIP 104116 / JCM 14847 / LMG 12228 / 1C / PRS 101 / PAO1) OX=208964 GN=fabG PE=1 SV=1	fabG	O54438	O54438	1		2492.94
Q9I1U3	M42 family peptidase OS=Pseudomonas aeruginosa (strain ATCC 15692 / DSM 22644 / CIP 104116 / JCM 14847 / LMG 12228 / 1C / PRS 101 / PAO1) OX=208964 GN=PA2172 PE=3 SV=1	PA2172	Q9I1U3	Q9I1U3	1		2334.87
Q9HW14	Peptide chain release factor RF-3 OS=Pseudomonas aeruginosa (strain ATCC 15692 / DSM 22644 / CIP 104116 / JCM 14847 / LMG 12228 / 1C / PRS 101 / PAO1) OX=208964 GN=PA4390 PE=4 SV=1	PA4390	Q9HW14	Q9HW14	2		2301.32
Q9I1Z6	Alcohol dehydrogenase (Zn-dependent) OS=Pseudomonas aeruginosa (strain ATCC 15692 / DSM 22644 / CIP 104116 / JCM 14847 / LMG 12228 / 1C / PRS 101 / PAO1) OX=208964 GN=PA2119 PE=3 SV=1	PA2119	Q9I1Z6	Q9I1Z6	3		2253.79
Q9HVU9	PmbA protein OS=Pseudomonas aeruginosa (strain ATCC 15692 / DSM 22644 / CIP 104116 / JCM 14847 / LMG 12228 / 1C / PRS 101 / PAO1) OX=208964 GN=pmbA PE=1 SV=1	pmbA	Q9HVU9	Q9HVU9	1		1891.88
Q9HVT7	Aspartyl/glutamyl-tRNA(Asn/Gln) amidotransferase subunit B OS=Pseudomonas aeruginosa (strain ATCC 15692 / DSM 22644 / CIP 104116 / JCM 14847 / LMG 12228 / 1C / PRS 101 / PAO1) OX=208964 GN=gatB PE=1 SV=1	gatB	Q9HVT7	Q9HVT7	1		1498.01
Q9I6H7	L-cysteine transporter of ABC system FliY OS=Pseudomonas aeruginosa (strain ATCC 15692 / DSM 22644 / CIP 104116 / JCM 14847 / LMG 12228 / 1C / PRS 101 / PAO1) OX=208964 GN=PA0314 PE=3 SV=1	PA0314	Q9I6H7	Q9I6H7	1		1447.45
P52477	Multidrug resistance protein MexA OS=Pseudomonas aeruginosa (strain ATCC 15692 / DSM 22644 / CIP 104116 / JCM 14847 / LMG 12228 / 1C / PRS 101 / PAO1) OX=208964 GN=mexA PE=1 SV=1	mexA	P52477	P52477	6	10049.4	1212.64
Q9HUW5	Thiol:disulfide interchange protein DsbD 1 OS=Pseudomonas aeruginosa (strain ATCC 15692 / DSM 22644 / CIP 104116 / JCM 14847 / LMG 12228 / 1C / PRS 101 / PAO1) OX=208964 GN=dsbD1 PE=3 SV=1	dsbD1	Q9HUW5	Q9HUW5	1		659.209
G3XDA5	Anaerobically-induced outer membrane porin OprE OS=Pseudomonas aeruginosa (strain ATCC 15692 / DSM 22644 / CIP 104116 / JCM 14847 / LMG 12228 / 1C / PRS 101 / PAO1) OX=208964 GN=oprE PE=1 SV=1	oprE	G3XDA5	G3XDA5	2	10732.7
Q9HTQ4	Cytochrome c5 OS=Pseudomonas aeruginosa (strain ATCC 15692 / DSM 22644 / CIP 104116 / JCM 14847 / LMG 12228 / 1C / PRS 101 / PAO1) OX=208964 GN=cycB PE=1 SV=1	cycB	Q9HTQ4	Q9HTQ4	2	4746.85
Q9I0K3	PhoX family phosphatase OS=Pseudomonas aeruginosa (strain ATCC 15692 / DSM 22644 / CIP 104116 / JCM 14847 / LMG 12228 / 1C / PRS 101 / PAO1) OX=208964 GN=PA2635 PE=4 SV=1	PA2635	Q9I0K3	Q9I0K3	3	4667.61

## Sheet: mice
Table S2
Mice
Accession	Description	Gene	Protein Group	Protein IDs	Peptides Count	OMVs	SP	MMVs	AuNP@HMV @SPs
A0A087WNM1	SLIT-ROBO Rho GTPase activating protein 2 OS=Mus musculus OX=10090 GN=Srgap2 PE=1 SV=1	Srgap2	A0A087WNM1	A0A087WNM1	1			10577
A0A087WP14	Kinectin 1 OS=Mus musculus OX=10090 GN=Ktn1 PE=1 SV=1	Ktn1	A0A087WP14;A0A087WP48;A0A087WP85;A0A087WPW5;A0A087WPX0;A0A087WQD0;A0A087WQF8;A0A087WQG4;A0A087WS04;A0A087WS23;A0A087WS29	A0A087WP14;A0A087WP48;A0A087WP85;A0A087WPW5;A0A087WPX0;A0A087WQD0;A0A087WQF8;A0A087WQG4;A0A087WS04;A0A087WS23;A0A087WS29	3			36588.6
A0A087WPL5	RNA helicase OS=Mus musculus OX=10090 GN=Dhx9 PE=1 SV=1	Dhx9	A0A087WPL5;E9QNN1	E9QNN1;A0A087WPL5	2			13354.7
A0A087WQB0	Mortality factor 4 like 1 OS=Mus musculus OX=10090 GN=Morf4l1 PE=1 SV=1	Morf4l1	A0A087WQB0	P60762;A0A087WQ34;A0A087WQB0	6			11036.8
A0A087WQC2	Transmembrane protein 237 (Fragment) OS=Mus musculus OX=10090 GN=Tmem237 PE=1 SV=1	Tmem237	A0A087WQC2;A0A087WR42	A0A087WQC2;A0A087WR42	1			12516.3
A0A087WQH8	Solute carrier family 35, member A4 OS=Mus musculus OX=10090 GN=Slc35a4 PE=1 SV=1	Slc35a4	A0A087WQH8	A0A087WQH8	2			24253.4	11031.6
A0A087WRT4	FAT atypical cadherin 1 OS=Mus musculus OX=10090 GN=Fat1 PE=1 SV=2	Fat1	A0A087WRT4;A0A1L1SQU7;F2Z4A3	A0A087WRT4;A0A1L1SQU7;F2Z4A3	25			25326
A0A087WRV1	Vomeronasal type-1 receptor OS=Mus musculus OX=10090 GN=Vmn1r82 PE=3 SV=1	Vmn1r82	A0A087WRV1;K7N608;Q8R283	A0A087WRV1;K7N608;Q8R283	1			893.474
A0A087WSJ5	Sterol O-acyltransferase 1 (Fragment) OS=Mus musculus OX=10090 GN=Soat1 PE=1 SV=1	Soat1	A0A087WSJ5	A0A087WSJ5	1				24737.5
A0A0A0MQA6	Microtubule-actin crosslinking factor 1 OS=Mus musculus OX=10090 GN=Macf1 PE=1 SV=1	Macf1	A0A0A0MQA6;A0A571BF93;A0A571BGC6;B1ARU4;F6Q750;F6SHS0;F6XCT0;F7ACR9	A0A0A0MQA6;A0A571BF93;A0A571BGC6;B1ARU4;F6Q750;F7ACR9;F6SHS0;F6XCT0	3			3790.03
A0A0A0MQH5	Microtubule-actin crosslinking factor 1 (Fragment) OS=Mus musculus OX=10090 GN=Macf1 PE=1 SV=6	Macf1	A0A0A0MQH5	Q69ZZ9;Q9QXZ0;A0A0A0MQA6;A0A571BF93;A0A571BGC6;B1ARU4;F6Q750;F7ACR9;A0A0A0MQH5	7			13990.1
A0A0A0MQI9	F-actin-capping protein subunit beta (Fragment) OS=Mus musculus OX=10090 GN=Capzb PE=1 SV=6	Capzb	A0A0A0MQI9	A0A0A0MQI9	1				24298.4
A0A0A6YW80	N(alpha)-acetyltransferase 15, NatA auxiliary subunit OS=Mus musculus OX=10090 GN=Naa15 PE=1 SV=1	Naa15	A0A0A6YW80;A0A0A6YX86;G3X8Y3	G3X8Y3;A0A0A6YW80;A0A0A6YX86	2			10965
A0A0B4J1G0	Low affinity immunoglobulin gamma Fc region receptor III-A OS=Mus musculus OX=10090 GN=Fcgr4 PE=1 SV=1	Fcgr4	A0A0B4J1G0	A0A0B4J1G0	4			9592.88	23242.3
A0A0G2JDR6	Leucine-rich repeat flightless-interacting protein 2 (Fragment) OS=Mus musculus OX=10090 GN=Lrrfip2 PE=1 SV=4	Lrrfip2	A0A0G2JDR6;A0A0G2JEF6;A0A0G2JEP4;A0A0G2JFV5;A0A0G2JGZ1;A0A0R4J169;A0A1L1SQW1;A0A1L1SSC0;A0A1L1SVG1;A0A668KLE1;E9QN52	A0A0G2JDR6;A0A0G2JEP4;A0A0G2JFV5;A0A0R4J169;A0A1L1SQW1;A0A1L1SSC0;A0A1L1SVG1;A0A668KLE1;E9QN52;A0A0G2JEF6;A0A0G2JGZ1	1			3485.41
A0A0G2JF51	Outer dense fiber of sperm tails 2-like OS=Mus musculus OX=10090 GN=Odf2l PE=4 SV=1	Odf2l	A0A0G2JF51	A0A0G2JF51	1			2521.53
A0A0G2JFT8	RUN and FYVE domain containing 3 OS=Mus musculus OX=10090 GN=Rufy3 PE=1 SV=1	Rufy3	A0A0G2JFT8	A0A0G2JFT8	1			1206.69
A0A0G2JGI9	Glycogen debranching enzyme OS=Mus musculus OX=10090 GN=Agl PE=1 SV=1	Agl	A0A0G2JGI9;F8VPN4	A0A0G2JGI9;F8VPN4;F6XXE6	5			4095.68
A0A0G2JGP4	GTPase NRas (Fragment) OS=Mus musculus OX=10090 GN=Nras PE=1 SV=1	Nras	A0A0G2JGP4	P08556;A0A0G2JE25;A0A0G2JGP4;Q9D091	4			22435.7
A0A0J9YUR2	Sperm antigen with calponin homology and coiled-coil domains 1 OS=Mus musculus OX=10090 GN=Specc1 PE=1 SV=1	Specc1	A0A0J9YUR2	A0A0J9YUR2;A0A0J9YV86	2			6305.26
A0A0J9YV34	Phospholipid-transporting ATPase OS=Mus musculus OX=10090 GN=Atp8a1 PE=1 SV=1	Atp8a1	A0A0J9YV34;A0A0M3HEP7;Q3U9N5	A0A0J9YV34;A0A0M3HEP7;Q3U9N5	1			3982.65	21596
A0A0N4SV40	Serpine1 mRNA binding protein 1 (Fragment) OS=Mus musculus OX=10090 GN=Serbp1 PE=1 SV=1	Serbp1	A0A0N4SV40	Q9CY58;A0A0N4SV40;Q3UMP4	7			32892.8
A0A0N4SVH5	Deoxyribose-phosphate aldolase (putative) (Fragment) OS=Mus musculus OX=10090 GN=Dera PE=1 SV=1	Dera	A0A0N4SVH5	A0A0N4SVH5	2			2159.47
A0A0N4SVS6	CCHC-type zinc finger nucleic acid binding protein OS=Mus musculus OX=10090 GN=Cnbp PE=1 SV=1	Cnbp	A0A0N4SVS6	A0A0N4SVS6	1			67881.6	18046.1
A0A0N4SW93	C2 calcium-dependent domain containing 5 OS=Mus musculus OX=10090 GN=C2cd5 PE=1 SV=1	C2cd5	A0A0N4SW93	Q7TPS5;A0A0N4SW93;E9Q026	8			15418.6
A0A0R4J092	Beta-mannosidase OS=Mus musculus OX=10090 GN=Manba PE=1 SV=1	Manba	A0A0R4J092	Q8K2I4;A0A0R4J092	23			37269.8	96939
A0A0R4J0B5	RUS family member 1 OS=Mus musculus OX=10090 GN=Rusf1 PE=1 SV=1	Rusf1	A0A0R4J0B5	A0A0R4J0B5	9			17190.6
A0A0R4J0K2	Cytoskeleton associated protein 5 OS=Mus musculus OX=10090 GN=Ckap5 PE=1 SV=1	Ckap5	A0A0R4J0K2;K3W4R5;Z4YL78	K3W4R5;A0A0R4J0K2;Z4YL78	1			1958.11
A0A0R4J140	Clustered mitochondria protein homolog OS=Mus musculus OX=10090 GN=Cluh PE=1 SV=1	Cluh	A0A0R4J140;Z4YLI8	A0A0R4J140;Z4YLI8	1		32786.1	6209.84
A0A0R4J1J1	Paroxysmal nonkinesiogenic dyskinesia OS=Mus musculus OX=10090 GN=Pnkd PE=1 SV=1	Pnkd	A0A0R4J1J1	A0A0R4J1J1	1			7764.79
A0A0R4J1L2	Elongation factor 1-delta OS=Mus musculus OX=10090 GN=Eef1d PE=1 SV=1	Eef1d	A0A0R4J1L2;F6ZFU0	A0A0R4J1E2;A0A0R4J1L2;D3YY68;F6ZFU0;Q80T06;Q91VK2	4			3903.81	5593.47
A0A0R4J2D3	MIA SH3 domain ER export factor 3 OS=Mus musculus OX=10090 GN=Mia3 PE=1 SV=3	Mia3	A0A0R4J2D3	Q8BI84;A0A0R4J2D3;A0A0A6YX61	49			31932	19473.2
A0A0U1RP81	MICOS complex subunit MIC60 OS=Mus musculus OX=10090 GN=Immt PE=1 SV=1	Immt	A0A0U1RP81	A0A0U1RP81	3			22878.6
A0A0U1RPK5	2-oxoisovalerate dehydrogenase subunit alpha (Fragment) OS=Mus musculus OX=10090 GN=Bckdha PE=1 SV=1	Bckdha	A0A0U1RPK5;Q3U3J1	A0A0U1RPK5;Q3U3J1	1			6867.92
A0A0U1RQ16	Immunity-related GTPase family, cinema 1 (Fragment) OS=Mus musculus OX=10090 GN=Irgc PE=1 SV=1	Irgc	A0A0U1RQ16	A0A0U1RQ16	1	127943			101028
A0A140LHQ8	Phosphatidylinositol binding clathrin assembly protein (Fragment) OS=Mus musculus OX=10090 GN=Picalm PE=1 SV=1	Picalm	A0A140LHQ8	A0A140LHQ8	2			5740.56
A0A140LI57	Purkinje cell protein 2 (L7) OS=Mus musculus OX=10090 GN=Pcp2 PE=1 SV=1	Pcp2	A0A140LI57	A0A140LI57	1			1317.92
A0A140LIF8	Immunity-related GTPase family M protein 2 OS=Mus musculus OX=10090 GN=Irgm2 PE=1 SV=2	Irgm2	A0A140LIF8	A0A140LIF8;A0A9L6JKG1	2			4613
A0A1B0GRJ0	RAB11 family interacting protein 1 (class I) OS=Mus musculus OX=10090 GN=Rab11fip1 PE=1 SV=1	Rab11fip1	A0A1B0GRJ0;E9Q8L9	E9Q8L9;A0A1B0GRJ0	2			8861.75
A0A1B0GSX7	Nuclear pore complex protein Nup98-Nup96 OS=Mus musculus OX=10090 GN=Nup98 PE=1 SV=1	Nup98	A0A1B0GSX7	Q6PFD9;A0A1B0GSX7;A0A140T8J8;A0A1B0GRA7;A0A1B0GRB5;B2RQL0	34			52208.2
A0A1L1SQ51	Talin 2 OS=Mus musculus OX=10090 GN=Tln2 PE=1 SV=1	Tln2	A0A1L1SQ51;A0A1L1SRI1;E9PUM4;Q8CDM9	A0A1L1SQ51;E9PUM4;A0A1L1SQP9;A0A1L1SRI1;Q8CDM9	4			10750.4
A0A1L1SQP8	FXYD domain-containing ion transport regulator OS=Mus musculus OX=10090 GN=Fxyd2 PE=1 SV=1	Fxyd2	A0A1L1SQP8;A0A1L1SR73;A0A1L1SUA9	A0A1L1SQP8;A0A1L1SUA9;A0A1L1SR73	1			18647.8
A0A1L1SS44	Amyloid beta (A4) precursor-like protein 2 (Fragment) OS=Mus musculus OX=10090 GN=Aplp2 PE=1 SV=1	Aplp2	A0A1L1SS44;Q60709	Q60709;A0A1L1SS44	2			2897.77	3642.65
A0A1L1SS87	Choline transporter-like protein (Fragment) OS=Mus musculus OX=10090 GN=Slc44a2 PE=1 SV=1	Slc44a2	A0A1L1SS87;A0A1L1SU40	A0A1L1SS87;A0A1L1SU40	1			1029.93
A0A1L1SSC7	Tetratricopeptide repeat domain 13 OS=Mus musculus OX=10090 GN=Ttc13 PE=1 SV=1	Ttc13	A0A1L1SSC7	A0A1L1SSC7	9			13947.6
A0A1L1ST22	CLIP associating protein 2 OS=Mus musculus OX=10090 GN=Clasp2 PE=1 SV=1	Clasp2	A0A1L1ST22;Q8BSE7	A0A1L1ST22;Q8BSE7	2			4633
A0A1L1SUI3	Solute carrier family 37 (glucose-6-phosphate transporter), member 4 OS=Mus musculus OX=10090 GN=Slc37a4 PE=1 SV=1	Slc37a4	A0A1L1SUI3;Q9D1F9	A0A1L1SUI3;Q9D1F9	2			12492
A0A1L1SVG6	Choline transporter-like protein OS=Mus musculus OX=10090 GN=Slc44a2 PE=1 SV=1	Slc44a2	A0A1L1SVG6	Q8BY89;A0A1L1SVG6	17			64271.2	180734
A0A1W2P8C0	Erythrocyte membrane protein band 4.1 like 2 (Fragment) OS=Mus musculus OX=10090 GN=Epb41l2 PE=1 SV=1	Epb41l2	A0A1W2P8C0;Q80UE4;Q80UE5	A0A1W2P8C0;Q80UE4;Q80UE5	1			17472.3
A0A1Y7VME9	Kinase D-interacting substrate 220 OS=Mus musculus OX=10090 GN=Kidins220 PE=1 SV=1	Kidins220	A0A1Y7VME9;E9Q9B7	A0A1Y7VME9;A0A1Y7VMH7;E9Q9B7	41			14173	24469.5
A0A286YCV9	Kinesin family member 13B OS=Mus musculus OX=10090 GN=Kif13b PE=1 SV=1	Kif13b	A0A286YCV9;E9Q4K7	A0A286YCV9;E9Q4K7	2			2152.27
A0A286YCX6	Trafficking protein particle complex 8 OS=Mus musculus OX=10090 GN=Trappc8 PE=1 SV=2	Trappc8	A0A286YCX6	A0A286YCX6;A0A286YCE0;E9PY51	22			8506.75
A0A2I3BQG3	Signal peptidase complex subunit 1 OS=Mus musculus OX=10090 GN=Spcs1 PE=1 SV=1	Spcs1	A0A2I3BQG3;A0A2I3BRW0	A0A2I3BQG3;A0A2I3BRW0	1			12219.2	19912.1
A0A2I3BQR1	5'-nucleotidase domain containing 2 (Fragment) OS=Mus musculus OX=10090 GN=Nt5dc2 PE=1 SV=1	Nt5dc2	A0A2I3BQR1;A0A2I3BR81;A0A2I3BRL0;Q91X76	A0A2I3BR81;A0A2I3BPH8;A0A2I3BQR1;A0A2I3BRL0;Q91X76	3			3643.35
A0A2I3BQU5	SR-related CTD-associated factor 11 OS=Mus musculus OX=10090 GN=Scaf11 PE=1 SV=1	Scaf11	A0A2I3BQU5;A0A2I3BRQ7;E9PZM7	A0A2I3BQU5;A0A2I3BRQ7;E9PZM7	2			2509.11
A0A2R8VHH6	Receptor-type tyrosine-protein phosphatase F (Fragment) OS=Mus musculus OX=10090 GN=Ptpra PE=1 SV=1	Ptpra	A0A2R8VHH6;Q91V35	Q91V35;A0A2R8VHH6	2			16895.2
A0A2R8VHL8	Poly(rC) binding protein 2 (Fragment) OS=Mus musculus OX=10090 GN=Pcbp2 PE=1 SV=1	Pcbp2	A0A2R8VHL8;A0A2R8VHP9;A0A2R8VI12;A0A2R8VI15;A0A2R8VI71;A0A2R8VI73;A0A2R8VKF0;A0A2R8VKN0;A0A2R8W6U6;Q3TT81	A0A2R8VHL8;A0A2R8VHP9;A0A2R8VI12;A0A2R8VI15;A0A2R8VI71;A0A2R8VI73;A0A2R8VKF0;A0A2R8VKN0;A0A2R8W6U6;Q3TT81	1			8586.81
A0A2R8VI07	Methyltransferase like 7A1 (Fragment) OS=Mus musculus OX=10090 GN=Tmt1a PE=1 SV=1	Tmt1a	A0A2R8VI07;H3BJI7;Q5I0W6;Q76I24;Q76I26;Q8C6B0;Q9D7S5	A0A2R8VI07;G3X9G9;Q5I0W6;Q76I24;Q76I26;Q8C6B0;Q9D7S5;H3BJI7	3			4296.06	5006.98
A0A2R8VI94	CD47 antigen (Rh-related antigen, integrin-associated signal transducer) OS=Mus musculus OX=10090 GN=Cd47 PE=1 SV=1	Cd47	A0A2R8VI94	A0A2R8W6P0;A0A2R8VI94;D3Z187	4			9617.87
A0A338P6G6	High mobility group protein HMG-I/HMG-Y OS=Mus musculus OX=10090 GN=Hmga1 PE=1 SV=1	Hmga1	A0A338P6G6;A0A384DV79	A0A338P6G6;A0A384DV79	1			22658.7
A0A338P7C9	Transmembrane protein 181A OS=Mus musculus OX=10090 GN=Tmem181a PE=1 SV=1	Tmem181a	A0A338P7C9;Q3U3W2	A0A338P7C9;Q3U3W2	4			23066.1	3975.94
A0A3B2W3S4	RIKEN cDNA 1700010I14 gene OS=Mus musculus OX=10090 GN=1700010I14Rik PE=1 SV=1	1700010I14Rik	A0A3B2W3S4;A0A3B2W887;A0A3B2WCR3;Q3TTN6;Q7TPG0	A0A3B2W3S4;A0A3B2W887;A0A3B2WCR3;Q3TTN6;Q7TPG0	1			4421.4
A0A3B2W820	Ribosomal protein L10A OS=Mus musculus OX=10090 GN=Rpl10a PE=1 SV=1	Rpl10a	A0A3B2W820;A0A3B2W824;A0A3B2WBL1;A0A3B2WDD2;Q5XJF6	A0A3B2WBL1;A0A3B2WDD2;Q5XJF6;A0A3B2W820;A0A3B2W824	1		24969.1	499788	55561.2
A0A494BB10	Predicted gene, 50478 OS=Mus musculus OX=10090 GN=Gm50478 PE=4 SV=1	Gm50478	A0A494BB10	A0A494BB10	4			9255.86
A0A494BBE3	Receptor accessory protein 5 (Fragment) OS=Mus musculus OX=10090 GN=Reep5 PE=1 SV=1	Reep5	A0A494BBE3;G3X8R0	G3X8R0;A0A494BBE3	4			15840.9	7760.77
A0A494BBL8	EH domain binding protein 1-like 1 (Fragment) OS=Mus musculus OX=10090 GN=Ehbp1l1 PE=1 SV=1	Ehbp1l1	A0A494BBL8;E9QP49	A0A494BBL8;E9QP49	1			3975.88
A0A571BEE9	RIKEN cDNA 4930517N10 gene OS=Mus musculus OX=10090 GN=4930517N10Rik PE=4 SV=1	4930517N10Rik	A0A571BEE9;A0A7P0A164	A0A571BEE9;A0A7P0A164	1		313288	144612	123132
A0A571BEV2	Predicted gene 8251 OS=Mus musculus OX=10090 GN=Ccdc168 PE=4 SV=1	Ccdc168	A0A571BEV2;F6VUT6	A0A571BEV2;F6VUT6	1				48684.3
A0A571BG95	Active breakpoint cluster region-related protein OS=Mus musculus OX=10090 GN=Abr PE=1 SV=1	Abr	A0A571BG95	A0A571BG95	14			8450.16	10303.3
A0A5F8MPI9	Rap guanine nucleotide exchange factor (GEF) 1 OS=Mus musculus OX=10090 GN=Rapgef1 PE=1 SV=1	Rapgef1	A0A5F8MPI9;A1L338;Q3UGX8;Q3UHC1;Q91ZZ2	A0A5F8MPI9;A1L338;Q3UGX8;Q3UHC1;Q91ZZ2	3			2250.14
A0A5H1ZRL3	Negative elongation factor B OS=Mus musculus OX=10090 GN=Nelfb PE=1 SV=1	Nelfb	A0A5H1ZRL3	Q8C4Y3;A0A5H1ZRL3;F6SWS9	5			7692.5
A0A668KL90	Diacylglycerol kinase OS=Mus musculus OX=10090 GN=Dgkz PE=1 SV=1	Dgkz	A0A668KL90;D6RHK9	A0A668KL90;D6RHK9	1			1092.19
A0A6B9UF22	Laidx OS=Mus musculus OX=10090 PE=4 SV=1	--	A0A6B9UF22;A0A9L6KE92	A0A6B9UF22;A0A9L6KE92	2			31466.3
A0A6I8MWW1	Growth arrest specific 7 OS=Mus musculus OX=10090 GN=Gas7 PE=1 SV=1	Gas7	A0A6I8MWW1;A0A8I4SYY7;A0A8I4T5Q7;B1ATI9;F6QB26;Q3U432	A0A6I8MWW1;A0A8I4SYY7;A0A8I4T5Q7;B1ATI9;F6QB26;Q3U432	2			5795.99
A0A6I8MWZ8	Metaxin-1 OS=Mus musculus OX=10090 GN=Mtx1 PE=1 SV=1	Mtx1	A0A6I8MWZ8;D3YVW0;D3Z3F4;G3UXX9;G3XA66;Q8R5C0	A0A6I8MWZ8;D3YVW0;D3Z3F4;G3XA66;Q8R5C0;G3UXX9	1			46430.5	6590.4
A0A7N9VR94	AHNAK nucleoprotein 2 OS=Mus musculus OX=10090 GN=Ahnak2 PE=1 SV=1	Ahnak2	A0A7N9VR94	A0A7N9VR94	9			94022.4	3750.46
A0A7N9VS49	NAD(+) kinase (Fragment) OS=Mus musculus OX=10090 GN=Nadk2 PE=1 SV=1	Nadk2	A0A7N9VS49;A0A7N9VT10;A0A7P0A156	A0A7N9VS49;A0A7P0A156;A0A7N9VT10	1			1182.3
A0A991EKZ2	FMR1 autosomal homolog 2 OS=Mus musculus OX=10090 GN=Fxr2 PE=1 SV=1	Fxr2	A0A991EKZ2	Q9WVR4;A0A991EKZ2;Q6P5B5	22			91926.4	126913
A0A9L6KDT9	Acyl-Coenzyme A binding domain containing 4 (Fragment) OS=Mus musculus OX=10090 GN=Acbd4 PE=1 SV=1	Acbd4	A0A9L6KDT9;E0CXU7	A0A9L6KDT9;A2AHR2;B0QZY2;B0QZY3;B0QZY4;E0CXU7	2			5129.93
A1L314	Macrophage-expressed gene 1 protein OS=Mus musculus OX=10090 GN=Mpeg1 PE=1 SV=1	Mpeg1	A1L314	A1L314;E9QN37	16			64992.8	182495
A1L3P4	Sodium/hydrogen exchanger 6 OS=Mus musculus OX=10090 GN=Slc9a6 PE=1 SV=1	Slc9a6	A1L3P4	A1L3P4;B0QZV3;A0A140LJ55	10			25267.1
A2A432	Cullin-4B OS=Mus musculus OX=10090 GN=Cul4b PE=1 SV=1	Cul4b	A2A432	A2A432;Q3TCH7;E9PXY1;E9PXT5;J3QJX0	15			26818.7
A2A4P0	ATP-dependent RNA helicase DHX8 OS=Mus musculus OX=10090 GN=Dhx8 PE=2 SV=1	Dhx8	A2A4P0	A2A4P0;A2A4N9	10			5498.76
A2A5R2	Brefeldin A-inhibited guanine nucleotide-exchange protein 2 OS=Mus musculus OX=10090 GN=Arfgef2 PE=1 SV=1	Arfgef2	A2A5R2	A2A5R2	12			6301.4
A2A6A1	G patch domain-containing protein 8 OS=Mus musculus OX=10090 GN=Gpatch8 PE=1 SV=1	Gpatch8	A2A6A1	A2A6A1	2			3696.45
A2A6Q5	Cell division cycle protein 27 homolog OS=Mus musculus OX=10090 GN=Cdc27 PE=1 SV=1	Cdc27	A2A6Q5	A2A6Q5;Q8R568	2			1985.91
A2A716	Oxysterol-binding protein OS=Mus musculus OX=10090 GN=Osbpl7 PE=1 SV=2	Osbpl7	A2A716;F8VQM4	A2A716;F8VQM4	3			3183.19
A2A8Z1	Oxysterol-binding protein-related protein 9 OS=Mus musculus OX=10090 GN=Osbpl9 PE=1 SV=1	Osbpl9	A2A8Z1	A2A8Z1;A0A0A6YXH3;E9PXZ2;E9Q6C1;F6UHR6;Q5FWX7	1			4214.4
A2AA71	Sec24 related gene family, member A (S. cerevisiae) OS=Mus musculus OX=10090 GN=Sec24a PE=1 SV=1	Sec24a	A2AA71;A2AA72	A2AA71;A2AA72	1			6546.91
A2AAE1	Bridge-like lipid transfer protein family member 1 OS=Mus musculus OX=10090 GN=Bltp1 PE=1 SV=4	Bltp1	A2AAE1	A2AAE1	9			16454.6
A2AAY5	SH3 and PX domain-containing protein 2B OS=Mus musculus OX=10090 GN=Sh3pxd2b PE=1 SV=1	Sh3pxd2b	A2AAY5;O89032	A2AAY5;O89032;A0A5F8MPP7	1			4019.74
A2AB59	Rho GTPase-activating protein 27 OS=Mus musculus OX=10090 GN=Arhgap27 PE=1 SV=1	Arhgap27	A2AB59	A2AB59	2			6761.46
A2ACQ1	RNA helicase OS=Mus musculus OX=10090 GN=Dhx35 PE=1 SV=1	Dhx35	A2ACQ1;Q8K1G9	A2ACQ1;Q8K1G9	4			3306.4
A2ADA5	tRNA pseudouridine synthase-like 1 OS=Mus musculus OX=10090 GN=Pusl1 PE=1 SV=1	Pusl1	A2ADA5	A2ADA5	2			2799.95
A2ADY9	Protein DDI1 homolog 2 OS=Mus musculus OX=10090 GN=Ddi2 PE=1 SV=1	Ddi2	A2ADY9	A2ADY9	3			9487.34
A2AEN9	Predicted gene 5938 OS=Mus musculus OX=10090 GN=Gm5938 PE=1 SV=1	Gm5938	A2AEN9	A2AEN9	7	13560.9	450310	15024.8	55922.8
A2AET8	Mcf.2 transforming sequence OS=Mus musculus OX=10090 GN=Mcf2 PE=4 SV=1	Mcf2	A2AET8;Q8BLE2;Q8C067	A2AET8;Q8BLE2;Q8C067	1			5097.92
A2AF47	Dedicator of cytokinesis protein 11 OS=Mus musculus OX=10090 GN=Dock11 PE=1 SV=1	Dock11	A2AF47	A2AF47;A2AF65;A2AF67	19			9954.59
A2AFQ2	Hydroxysteroid (17-beta) dehydrogenase 10 OS=Mus musculus OX=10090 GN=Hsd17b10 PE=1 SV=1	Hsd17b10	A2AFQ2;Q99N15	A2AFQ2;Q99N15	3			6470.51	10644.7
A2AFQ9	Gem nuclear organelle associated protein 5 OS=Mus musculus OX=10090 GN=Gemin5 PE=1 SV=1	Gemin5	A2AFQ9	Q8BX17;E9PUU4;A2AFQ9;F7CKD6	37			19107.4	34876.3
A2AGH6	Mediator of RNA polymerase II transcription subunit 12 OS=Mus musculus OX=10090 GN=Med12 PE=1 SV=1	Med12	A2AGH6	A2AGH6;A2AGH8;A2AGH9	1			1925.09
A2AGL3	Ryanodine receptor 3 OS=Mus musculus OX=10090 GN=Ryr3 PE=1 SV=1	Ryr3	A2AGL3	A2AGL3;A0A140LJF7;A0A140LJK7;E9PW34	1			1187.02
A2AGT5	Cytoskeleton-associated protein 5 OS=Mus musculus OX=10090 GN=Ckap5 PE=1 SV=1	Ckap5	A2AGT5	A2AGT5;K3W4R5;A0A0R4J0K2;Z4YL78	42			12659.7	10050
A2AI08	Taperin OS=Mus musculus OX=10090 GN=Tprn PE=1 SV=1	Tprn	A2AI08	A2AI08	1			1687.47	4031.44
A2AIL4	NADH dehydrogenase (ubiquinone) complex I, assembly factor 6 OS=Mus musculus OX=10090 GN=Ndufaf6 PE=1 SV=1	Ndufaf6	A2AIL4	A2AIL4	3			7254.78
A2AIV2	Protein virilizer homolog OS=Mus musculus OX=10090 GN=Virma PE=1 SV=1	Virma	A2AIV2	A2AIV2;E9PZY8	3			8655.98
A2AIV8	Caspase recruitment domain-containing protein 9 OS=Mus musculus OX=10090 GN=Card9 PE=1 SV=1	Card9	A2AIV8	A2AIV8	6			7162.99
A2AJ15	Endoplasmic reticulum mannosyl-oligosaccharide 1,2-alpha-mannosidase OS=Mus musculus OX=10090 GN=Man1b1 PE=1 SV=1	Man1b1	A2AJ15	A2AJ15	8			13087.7
A2AJ72	Far upstream element (FUSE) binding protein 3 OS=Mus musculus OX=10090 GN=Fubp3 PE=1 SV=1	Fubp3	A2AJ72;Q3TIX6	A0A0A6YVV5;A2AJ72;F7AM43;Q3TIX6	14			39658.9
A2AJ88	Patatin-like phospholipase domain-containing protein 7 OS=Mus musculus OX=10090 GN=Pnpla7 PE=1 SV=1	Pnpla7	A2AJ88	A2AJ88;F6UDU9	17			13734.5	8968.9
A2AJI0	MAP7 domain-containing protein 1 OS=Mus musculus OX=10090 GN=Map7d1 PE=1 SV=1	Map7d1	A2AJI0	A2AJI0;A2AJI1;A8Y5P4;F6WF36	6			8775.45
A2AJQ3	Probable C-mannosyltransferase DPY19L4 OS=Mus musculus OX=10090 GN=Dpy19l4 PE=2 SV=1	Dpy19l4	A2AJQ3	A2AJQ3;A2AJQ2	1			1718.92
A2AKD7	Syntrophin, acidic 1 OS=Mus musculus OX=10090 GN=Snta1 PE=1 SV=1	Snta1	A2AKD7	Q61234;A2AKD7	12			17712.5
A2AKG8	Focadhesin OS=Mus musculus OX=10090 GN=Focad PE=1 SV=1	Focad	A2AKG8	A2AKG8;E9PYJ6	17			10091.8	96742.5
A2AL36	Centriolin OS=Mus musculus OX=10090 GN=Cntrl PE=1 SV=2	Cntrl	A2AL36	A2AL36;E9Q9E7;R4GML3	1			522.345
A2ALL9	Calcium-transporting ATPase OS=Mus musculus OX=10090 GN=Atp2b3 PE=1 SV=1	Atp2b3	A2ALL9;Q0VF55;Q8C048	A2ALL9;Q0VF55;Q8C048	2			81055.2
A2ALU4	Protein Shroom2 OS=Mus musculus OX=10090 GN=Shroom2 PE=1 SV=1	Shroom2	A2ALU4	A2ALU4;Q1W617;A7TU71	2	18393.1		40617.6
A2ALW5	DnaJ homolog subfamily C member 25 OS=Mus musculus OX=10090 GN=Dnajc25 PE=1 SV=1	Dnajc25	A2ALW5	A2ALW5	3			9488.28
A2AMH5	Choline transporter-like protein OS=Mus musculus OX=10090 GN=Slc44a1 PE=1 SV=1	Slc44a1	A2AMH5	Q6X893;A2AMH3;A2AMH4;A2AMH5	16			81647.6	94435.6
A2AMW0	F-actin-capping protein subunit beta OS=Mus musculus OX=10090 GN=Capzb PE=1 SV=1	Capzb	A2AMW0	P47757;A0A0A0MQI9;A2AMW0;F6YHZ8;F7CAZ6	15			157786	242741
A2AMZ4	NADH dehydrogenase [ubiquinone] 1 alpha subcomplex assembly factor 8 OS=Mus musculus OX=10090 GN=Ndufaf8 PE=1 SV=1	Ndufaf8	A2AMZ4	A2AMZ4;A0A087WQY7	2			2983.97
A2AN08	E3 ubiquitin-protein ligase UBR4 OS=Mus musculus OX=10090 GN=Ubr4 PE=1 SV=1	Ubr4	A2AN08	A2AN08;Z4YMA7	22			5970.87	15241.6
A2ANX3	Phospholipid-transporting ATPase OS=Mus musculus OX=10090 GN=Atp8b4 PE=1 SV=1	Atp8b4	A2ANX3	A2ANX2;A2ANX3	4			4783.49
A2ANY6	Midasin OS=Mus musculus OX=10090 GN=Mdn1 PE=1 SV=1	Mdn1	A2ANY6;J3QMC5	A2ANY6;J3QMC5	28			4452.28	5169.53
A2APY7	Arginine-hydroxylase NDUFAF5, mitochondrial OS=Mus musculus OX=10090 GN=Ndufaf5 PE=1 SV=1	Ndufaf5	A2APY7	A2APY7	2			4711.92
A2AR02	Peptidyl-prolyl cis-trans isomerase G OS=Mus musculus OX=10090 GN=Ppig PE=1 SV=1	Ppig	A2AR02	A2AR02;A2AR01	7			17642.2
A2ARZ3	Fibrous sheath-interacting protein 2 OS=Mus musculus OX=10090 GN=Fsip2 PE=1 SV=3	Fsip2	A2ARZ3	A2ARZ3	1		1107390		16825.3
A2ASS6	Titin OS=Mus musculus OX=10090 GN=Ttn PE=1 SV=1	Ttn	A2ASS6	A2ASS6;A0A5K1VVQ9;A2AT63	4	47259.4	155750	32034.6	29222.8
A2ASZ8	Mitochondrial adenyl nucleotide antiporter SLC25A25 OS=Mus musculus OX=10090 GN=Slc25a25 PE=1 SV=1	Slc25a25	A2ASZ8	A2ASZ8	2			2413.25
A2AT37	Regulator of nonsense transcripts 2 OS=Mus musculus OX=10090 GN=Upf2 PE=1 SV=1	Upf2	A2AT37	A2AT37	9			6183.31
A2AT93	Phospholipase C, beta 4 (Fragment) OS=Mus musculus OX=10090 GN=Plcb4 PE=1 SV=1	Plcb4	A2AT93	Q91UZ1;A2AT93	6			36480.7
A2AVZ9	Equilibrative nucleobase transporter 1 OS=Mus musculus OX=10090 GN=Slc43a3 PE=1 SV=1	Slc43a3	A2AVZ9	A2AVZ9	2			11573.2	20466.1
A2AWA9	Rab GTPase-activating protein 1 OS=Mus musculus OX=10090 GN=Rabgap1 PE=1 SV=1	Rabgap1	A2AWA9	A2AWA9;A2AWA7	7			7208.7
A2AWP8	Rho guanine nucleotide exchange factor 10-like protein OS=Mus musculus OX=10090 GN=Arhgef10l PE=1 SV=1	Arhgef10l	A2AWP8	A2AWP8;A2AWP6	13			4923.35
A2BDX3	Adenylyltransferase and sulfurtransferase MOCS3 OS=Mus musculus OX=10090 GN=Mocs3 PE=1 SV=1	Mocs3	A2BDX3	A2BDX3	3			210654
A2BE28	Ribosomal biogenesis protein LAS1L OS=Mus musculus OX=10090 GN=Las1l PE=1 SV=1	Las1l	A2BE28	A2BE28	9			10034.8
A2BGI8	Peptidyl-prolyl cis-trans isomerase (Fragment) OS=Mus musculus OX=10090 GN=Ppih PE=1 SV=1	Ppih	A2BGI8	A2BGI8	8			17549.8	61000.4
A2BIM8	Major urinary protein 18 OS=Mus musculus OX=10090 GN=Mup18 PE=3 SV=1	Mup18	A2BIM8;B5X0G2;P02762;P04938;P11588	P02762;P04938;P11588;P11589;B5X0G2;A2AKN8;A2AKN9;A2BIM8;A2BIN1;A2CEK6;A2CEK7;A2CEL1;A9R9W0;E9PVW0;E9QA79;L7MUC7;L7N222;Q4FZE8;Q58EV3;A2BIN0;A2CEL0;A9C496;A9C497;B8JI96	1		127204
A2RSJ4	Bridge-like lipid transfer protein family member 3B OS=Mus musculus OX=10090 GN=Bltp3b PE=1 SV=2	Bltp3b	A2RSJ4	A2RSJ4;Q8C318	3			1726.46
A2RSY6	TRMT1-like protein OS=Mus musculus OX=10090 GN=Trmt1l PE=1 SV=1	Trmt1l	A2RSY6	A2RSY6;A0A0R4J0U8	9			3616.59	5109.01
A2RTL5	Arginine/serine-rich coiled-coil protein 2 OS=Mus musculus OX=10090 GN=Rsrc2 PE=2 SV=1	Rsrc2	A2RTL5	A2RTL5;S4R265;S4R2L4;S4R1M5	5			28820
A3KFU5	Polyadenylate-binding protein OS=Mus musculus OX=10090 GN=Pabpc4 PE=1 SV=1	Pabpc4	A3KFU5;A3KFU8;Q6PHQ9;Q91YZ8	A3KFU5;A3KFU8;Q6PHQ9;Q91YZ8	16			34464.4	32633.2
A3KGB4	TBC1 domain family member 8B OS=Mus musculus OX=10090 GN=Tbc1d8b PE=1 SV=1	Tbc1d8b	A3KGB4	A3KGB4	3			9578.75
A3KGK3	Fer-1-like protein 4 OS=Mus musculus OX=10090 GN=Fer1l4 PE=2 SV=3	Fer1l4	A3KGK3	A3KGK3;Z4YL23	1	294479
A3KGS3	Ral GTPase-activating protein subunit alpha-2 OS=Mus musculus OX=10090 GN=Ralgapa2 PE=1 SV=2	Ralgapa2	A3KGS3	A3KGS3;A0A0A0MQD7;A0A2I3BPN8;F7CGP0	1			1521.46
A6H5Z3	Exocyst complex component 6B OS=Mus musculus OX=10090 GN=Exoc6b PE=1 SV=1	Exoc6b	A6H5Z3	A6H5Z3	4			6591.51
A6H611	Mitochondrial intermediate peptidase OS=Mus musculus OX=10090 GN=Mipep PE=1 SV=1	Mipep	A6H611	A6H611;A0A286YCX4;A0A286YDC5	11			12227.7
A6H8H2	DENN domain-containing protein 4C OS=Mus musculus OX=10090 GN=Dennd4c PE=1 SV=1	Dennd4c	A6H8H2	A6H8H2;E9Q449	7			6286.97
A6P3E4	Stress-activated protein kinase JNK OS=Mus musculus OX=10090 GN=Mapk8 PE=1 SV=1	Mapk8	A6P3E4;G3X8U9	G3X8U9;A6P3E4	1			2846.63
A6X919	Protein C-mannosyl-transferase DPY19L1 OS=Mus musculus OX=10090 GN=Dpy19l1 PE=1 SV=1	Dpy19l1	A6X919	A6X919	11			19433.3
A8C756	tRNA (32-2'-O)-methyltransferase regulator THADA OS=Mus musculus OX=10090 GN=Thada PE=1 SV=1	Thada	A8C756	A8C756	10			7393.7
A8Y5H7	SEC14-like protein 1 OS=Mus musculus OX=10090 GN=Sec14l1 PE=1 SV=1	Sec14l1	A8Y5H7	A8Y5H7	3			3076.14
B0V2N1	Receptor-type tyrosine-protein phosphatase S OS=Mus musculus OX=10090 GN=Ptprs PE=1 SV=1	Ptprs	B0V2N1	B0V2N1	3			2867.86
B1AQD3	RAB34, member RAS oncogene family OS=Mus musculus OX=10090 GN=Rab34 PE=1 SV=1	Rab34	B1AQD3;B1AQD4;Q0PD20	B1AQD4;B1AQD3;Q0PD20	1			3630.87
B1AR13	CDGSH iron-sulfur domain-containing protein 3, mitochondrial OS=Mus musculus OX=10090 GN=Cisd3 PE=1 SV=1	Cisd3	B1AR13	B1AR13;B2RWE3;Z4YKM2	5			17515.7
B1ARD6	Schlafen family member 9 OS=Mus musculus OX=10090 GN=Slfn9 PE=2 SV=1	Slfn9	B1ARD6	B1ARD6;A0A5H1ZRL4	1			1246.87
B1ART1	Vacuolar protein sorting 13D OS=Mus musculus OX=10090 GN=Vps13d PE=1 SV=1	Vps13d	B1ART1;B1ART2	B1ART1;B1ART2;F6XI52;V9GX23	4			5291.17
B1ASP2	Tyrosine-protein kinase OS=Mus musculus OX=10090 GN=Jak1 PE=1 SV=1	Jak1	B1ASP2	B1ASP2	51			34639.9	11274.4
B1AT66	Monocarboxylate transporter 7 OS=Mus musculus OX=10090 GN=Slc16a6 PE=1 SV=1	Slc16a6	B1AT66	B1AT66	2			4925.96
B1AUD7	P2X purinoceptor (Fragment) OS=Mus musculus OX=10090 GN=P2rx5 PE=3 SV=1	P2rx5	B1AUD7;Q3UYI1	B1AUD7;Q3UYI1	2			18527.3
B1AUE5	Peroxisome biogenesis factor 10 OS=Mus musculus OX=10090 GN=Pex10 PE=2 SV=1	Pex10	B1AUE5	B1AUE5	8			23080.7
B1AUN2	Translation initiation factor eIF2B subunit gamma OS=Mus musculus OX=10090 GN=Eif2b3 PE=1 SV=1	Eif2b3	B1AUN2	B1AUN2;B1AUN3;Q3UKV0	8			8176.55
B1AVY7	Kinesin-like protein KIF16B OS=Mus musculus OX=10090 GN=Kif16b PE=1 SV=1	Kif16b	B1AVY7	B1AVY7;A0A1D5RMD4;E7FLY0	2			2545.78
B1AXP6	Mitochondrial import receptor subunit TOM5 homolog OS=Mus musculus OX=10090 GN=Tomm5 PE=3 SV=1	Tomm5	B1AXP6	B1AXP6	6		117928	226120	217553
B1AXW6	Peroxiredoxin-1 (Fragment) OS=Mus musculus OX=10090 GN=Prdx1 PE=1 SV=1	Prdx1	B1AXW6	B1AXW6	1				548641
B1AY10	Transcriptional repressor NF-X1 OS=Mus musculus OX=10090 GN=Nfx1 PE=1 SV=1	Nfx1	B1AY10	B1AY10	8			7215.57
B1AY13	Ubiquitin carboxyl-terminal hydrolase 24 OS=Mus musculus OX=10090 GN=Usp24 PE=1 SV=1	Usp24	B1AY13	B1AY13;E9PV45	20			7602.94
B1AZA5	Transmembrane protein 245 OS=Mus musculus OX=10090 GN=Tmem245 PE=1 SV=1	Tmem245	B1AZA5	B1AZA5;D3YWD3	3			12602
B1AZI6	THO complex subunit 2 OS=Mus musculus OX=10090 GN=Thoc2 PE=1 SV=1	Thoc2	B1AZI6	B1AZI6;E9Q5E2	20			12459.3
B1AZP2	Disks large-associated protein 4 OS=Mus musculus OX=10090 GN=Dlgap4 PE=1 SV=1	Dlgap4	B1AZP2	B1AZP2;B7ZNS2;E9PUF2;F6YMR0;H3BJW9;H3BKJ0;I1E4X0	1			2522.22
B1B212	Histocompatibility antigen 60b OS=Mus musculus OX=10090 GN=H60b PE=2 SV=1	H60b	B1B212	B1B212	1			27594
B2M1R6	Heterogeneous nuclear ribonucleoprotein K OS=Mus musculus OX=10090 GN=Hnrnpk PE=1 SV=1	Hnrnpk	B2M1R6;H3BJS9;H3BKD0;H3BKI8	B2M1R6;H3BKD0;H3BKI8;H3BJS9	1			10254.9
B2RQ71	Dip2c protein OS=Mus musculus OX=10090 GN=Dip2c PE=1 SV=1	Dip2c	B2RQ71;B7ZMZ7;E9PWR4	A0A1Y7VMZ0;B2RQ71;B7ZMZ7;E9PWR4	5			9514.04
B2RQC6	Multifunctional protein CAD OS=Mus musculus OX=10090 GN=Cad PE=1 SV=1	Cad	B2RQC6	B2RQC6;E9QAI5;G3UWN2	59	27467	149556	11890.5	6692.21
B2RR82	Intersectin 2 OS=Mus musculus OX=10090 GN=Itsn2 PE=1 SV=1	Itsn2	B2RR82;E9QNG1	B2RR82;E9QNG1	1			7077.6
B2RR83	3'-5' RNA helicase YTHDC2 OS=Mus musculus OX=10090 GN=Ythdc2 PE=1 SV=1	Ythdc2	B2RR83	B2RR83	15			8877.95
B2RRE7	OTU domain-containing protein 4 OS=Mus musculus OX=10090 GN=Otud4 PE=1 SV=1	Otud4	B2RRE7	B2RRE7;A0A0R4J260	5	20810.6		9273.19
B2RUE8	non-specific serine/threonine protein kinase OS=Mus musculus OX=10090 GN=Map4k4 PE=1 SV=1	Map4k4	B2RUE8	A0A0A6YWM8;B2RUE8	2			4731.1
B2RUR8	OTU domain-containing protein 7B OS=Mus musculus OX=10090 GN=Otud7b PE=1 SV=1	Otud7b	B2RUR8;Q8R554	B2RUR8;Q8R554;H3BKW8	1			2359.74
B2RWS6	Histone acetyltransferase p300 OS=Mus musculus OX=10090 GN=Ep300 PE=1 SV=2	Ep300	B2RWS6	B2RWS6	3			4610.26
B2RX12	ATP-binding cassette sub-family C member 3 OS=Mus musculus OX=10090 GN=Abcc3 PE=1 SV=2	Abcc3	B2RX12	B2RX12;A0A0R4J015	13			27751.5	122636
B2RX14	Terminal uridylyltransferase 4 OS=Mus musculus OX=10090 GN=Tut4 PE=1 SV=2	Tut4	B2RX14	B2RX14;A2A8R7;A0A0A0MQJ6	3			4393.5
B2RXC1	Trafficking protein particle complex subunit 11 OS=Mus musculus OX=10090 GN=Trappc11 PE=1 SV=1	Trappc11	B2RXC1	B2RXC1	17			12390.1
B2RXQ2	Ppfia1 protein OS=Mus musculus OX=10090 GN=Ppfia1 PE=1 SV=1	Ppfia1	B2RXQ2;B2RXW8	B2RXQ2;B2RXW8	11			13344.1	13312.9
B2RXR6	Serine/threonine-protein phosphatase 6 regulatory ankyrin repeat subunit B OS=Mus musculus OX=10090 GN=Ankrd44 PE=1 SV=1	Ankrd44	B2RXR6	B2RXR6;E9QNQ2;J3QK13	6			2496.18
B2RXS3	S phase cyclin A-associated protein in the ER OS=Mus musculus OX=10090 GN=Scaper PE=1 SV=1	Scaper	B2RXS3;F8VQ70	B2RXS3;F8VQ70	2			1333.54
B2RXS4	Plexin-B2 OS=Mus musculus OX=10090 GN=Plxnb2 PE=1 SV=1	Plxnb2	B2RXS4	B2RXS4	75	113490	185727	126484	247520
B2RXV4	Heme transporter FLVCR1 OS=Mus musculus OX=10090 GN=Flvcr1 PE=2 SV=1	Flvcr1	B2RXV4	B2RXV4;A0A0A6YWJ7;A0A0A6YXG8	3			13410.5
B2RY04	Dedicator of cytokinesis protein 5 OS=Mus musculus OX=10090 GN=Dock5 PE=1 SV=2	Dock5	B2RY04	B2RY04	4			2391.92
B2RY56	RNA-binding protein 25 OS=Mus musculus OX=10090 GN=Rbm25 PE=1 SV=2	Rbm25	B2RY56	B2RY56;S4R2B0	23			46856
B5X0E4	ATP-binding cassette sub-family B member 5 OS=Mus musculus OX=10090 GN=Abcb5 PE=2 SV=1	Abcb5	B5X0E4	B5X0E4	1			76865.1
B7ZMP1	Xaa-Pro aminopeptidase 3 OS=Mus musculus OX=10090 GN=Xpnpep3 PE=1 SV=1	Xpnpep3	B7ZMP1	B7ZMP1	7			9219.84
B8JJG7	Trk-fused gene (Fragment) OS=Mus musculus OX=10090 GN=Tfg PE=1 SV=1	Tfg	B8JJG7;B8JJG8;B8JJG9;Q9Z1A1	Q9Z1A1;B8JJG7;B8JJG8;B8JJG9	1			10538.6	6206.21
B8ZXI1	Queuine tRNA-ribosyltransferase accessory subunit 2 OS=Mus musculus OX=10090 GN=Qtrt2 PE=1 SV=2	Qtrt2	B8ZXI1	B8ZXI1;A0A5F8MPN7;Z4YJE9;A0A5F8MPV7	2			3008.86
B9EJ54	Nucleoporin 205 OS=Mus musculus OX=10090 GN=Nup205 PE=1 SV=1	Nup205	B9EJ54	A0A0J9YUD5;B9EJ54	51		28115	37829.6	45359.6
B9EJ80	PDZ domain-containing protein 8 OS=Mus musculus OX=10090 GN=Pdzd8 PE=1 SV=1	Pdzd8	B9EJ80	B9EJ80	19			30429.7
B9EJ86	Oxysterol-binding protein-related protein 8 OS=Mus musculus OX=10090 GN=Osbpl8 PE=1 SV=1	Osbpl8	B9EJ86	B9EJ86;A0A0R4J150;A0A5F8MPC5	22			62746.6	27083.1
B9EJR8	Dynein axonemal assembly factor 5 OS=Mus musculus OX=10090 GN=Dnaaf5 PE=1 SV=1	Dnaaf5	B9EJR8	B9EJR8;B2RY24	2			3489.26
B9EKI3	TATA element modulatory factor OS=Mus musculus OX=10090 GN=Tmf1 PE=1 SV=2	Tmf1	B9EKI3	B9EKI3;D6RJK7	6			7884.65
B9EKK6	Family with sequence similarity 55, member C OS=Mus musculus OX=10090 GN=Nxpe3 PE=1 SV=1	Nxpe3	B9EKK6	B9EKK6	2			897.548
C0HKD8	Microfibrillar-associated protein 1A OS=Mus musculus OX=10090 GN=Mfap1a PE=1 SV=1	Mfap1a	C0HKD8;C0HKD9	C0HKD8;C0HKD9	3			16365.3
C0HKE1	Histone H2A type 1-B OS=Mus musculus OX=10090 GN=H2ac4 PE=1 SV=1	H2ac4	C0HKE1;C0HKE2;C0HKE3;C0HKE4;C0HKE5;C0HKE6;C0HKE7;C0HKE8;C0HKE9;Q64523;Q6GSS7;Q8BFU2;Q8CGP5;Q8CGP6;Q8CGP7;Q8R1M2	C0HKE1;C0HKE2;C0HKE3;C0HKE4;C0HKE5;C0HKE6;C0HKE7;C0HKE8;C0HKE9;Q64523;Q6GSS7;Q8BFU2;Q8CGP5;Q8CGP6;Q8CGP7;Q8R1M2;Q8CGP4;A0A0N4SV66	5	65684.4	1618330	1466670	286819
C0HKG5	Ribonuclease T2-A OS=Mus musculus OX=10090 GN=Rnaset2a PE=1 SV=1	Rnaset2a	C0HKG5;C0HKG6	C0HKG5;C0HKG6;A0A338P711;A0A338P7E3	4			11548.9
D0QMC3	Myeloid cell nuclear differentiation antigen-like protein OS=Mus musculus OX=10090 GN=Mndal PE=1 SV=1	Mndal	D0QMC3	D0QMC3;A0A087WRA4	2			3993.55	5504.48
D2CKI9	UL16 binding protein 1 OS=Mus musculus OX=10090 GN=Ulbp1 PE=1 SV=1	Ulbp1	D2CKI9;Q8HWA3	D2CKI9;Q8HWA3	1			1384.15
D2XZ31	ABPA7 (Fragment) OS=Mus musculus OX=10090 GN=Scgb1b29 PE=2 SV=1	Scgb1b29	D2XZ31	D2XZ31;A0A087WP21;A0A087WP50;A0A087WPW0;F6WYW0;J3QJY4	1		802793	24114.7
D3Y273	Anion exchange protein OS=Mus musculus OX=10090 GN=Slc4a7 PE=1 SV=2	Slc4a7	D3Y273;E3UVT8;F8VQC9;H6WZF5;I1VGT4	I1VGT4;I1VGT5;A0A286YCS4;A0A286YCX2;A0A286YCX8;A0A286YD46;A0A286YDK8;D3Y272;D3Y273;E3UVT8;E3UVT9;F8VQC9;H6WZ45;H6WZF5;I1VGT6;J9RDH0;J9RV59	2			15757.3	45462.5
D3YTL5	Capping protein (actin filament), gelsolin-like (Fragment) OS=Mus musculus OX=10090 GN=Capg PE=1 SV=1	Capg	D3YTL5;Q99LB4	Q99LB4;D3YTL5;D3YU77;D3YZN3	4			213455
D3YUJ3	Cyclin-Y-like protein 1 OS=Mus musculus OX=10090 GN=Ccnyl1 PE=1 SV=1	Ccnyl1	D3YUJ3	D3YUJ3	3			5469.91
D3YUP5	Exocyst complex component 3-like 2 OS=Mus musculus OX=10090 GN=Exoc3l2 PE=1 SV=2	Exoc3l2	D3YUP5	D3YUP5;E9Q180	2			1673.45
D3YUS5	RAS protein activator like 2 OS=Mus musculus OX=10090 GN=Rasal2 PE=1 SV=1	Rasal2	D3YUS5;E9PW37	D3YUS5;E9PW37	3			3908.65
D3YV69	RAB6A, member RAS oncogene family OS=Mus musculus OX=10090 GN=Rab6a PE=1 SV=1	Rab6a	D3YV69	D3YV69	1			6783.44
D3YVW2	Golgi integral membrane protein 4 OS=Mus musculus OX=10090 GN=Golim4 PE=1 SV=1	Golim4	D3YVW2	Q8BXA1;D3YVW2	17			41007.3	221766
D3YWT1	Heterogeneous nuclear ribonucleoprotein H3 OS=Mus musculus OX=10090 GN=Hnrnph3 PE=1 SV=1	Hnrnph3	D3YWT1;D3Z3N4	D3YWT1;D3Z3N4	4	45373.8		6557.44
D3YX43	V-set and immunoglobulin domain-containing protein 10 OS=Mus musculus OX=10090 GN=Vsig10 PE=3 SV=2	Vsig10	D3YX43	D3YX43;E9PVW4	3			7489.71	18732.6
D3YXK2	Scaffold attachment factor B1 OS=Mus musculus OX=10090 GN=Safb PE=1 SV=2	Safb	D3YXK2	D3YXK2;S4R1M2	7			11416.8
D3YY94	Syntaxin 2 (Fragment) OS=Mus musculus OX=10090 GN=Stx2 PE=1 SV=1	Stx2	D3YY94;Q3TJ55;Q80W45	Q3TJ55;Q80W45;D3YY94	1			15279.4
D3YYU6	U5 small nuclear ribonucleoprotein TSSC4 (Fragment) OS=Mus musculus OX=10090 GN=Tssc4 PE=1 SV=9	Tssc4	D3YYU6;D3Z6S3	D3YYU6;D3Z6S3	1			2315.48
D3YYY1	ABPBG7 OS=Mus musculus OX=10090 GN=Scgb2b7 PE=3 SV=2	Scgb2b7	D3YYY1	A0A087WPA9;A0A087WR49;D3YYY1	5		1480260	40220.7	187486
D3YZT5	Voltage-dependent anion-selective channel protein 2 (Fragment) OS=Mus musculus OX=10090 GN=Vdac2 PE=1 SV=1	Vdac2	D3YZT5	D3YZT5	1				14854.6
D3YZZ5	Transmembrane p24 trafficking protein 7 OS=Mus musculus OX=10090 GN=Tmed7 PE=1 SV=1	Tmed7	D3YZZ5	D3YZZ5;E9Q7G1	9			200461	348087
D3Z0M9	RNA helicase OS=Mus musculus OX=10090 GN=Ddx23 PE=1 SV=1	Ddx23	D3Z0M9	D3Z0M9	19			24418.1
D3Z183	Major facilitator superfamily domain containing 6 OS=Mus musculus OX=10090 GN=Mfsd6 PE=1 SV=1	Mfsd6	D3Z183	Q8CBH5;D3Z183	4			9202.26
D3Z286	Transmembrane protein with metallophosphoesterase domain OS=Mus musculus OX=10090 GN=Tmppe PE=1 SV=2	Tmppe	D3Z286	D3Z286	1			1852.51
D3Z2H9	Tropomyosin 3, related sequence 7 OS=Mus musculus OX=10090 GN=Tpm3-rs7 PE=1 SV=1	Tpm3-rs7	D3Z2H9	D3Z2H9;E9Q5J9	15		47439.5	296548	224358
D3Z2R5	Selenoprotein N OS=Mus musculus OX=10090 GN=Selenon PE=3 SV=2	Selenon	D3Z2R5	D3Z2R5	1			3478.39
D3Z3Y1	GPI ethanolamine phosphate transferase 2 OS=Mus musculus OX=10090 GN=Pigg PE=1 SV=1	Pigg	D3Z3Y1;D3Z4I0	D3Z3Y1;D3Z4I0;D3YTQ6	8			1635.25	8040.14
D3Z4C0	FERM, RhoGEF and pleckstrin domain protein 2 OS=Mus musculus OX=10090 GN=Farp2 PE=1 SV=1	Farp2	D3Z4C0	Q91VS8;D3Z4C0	9			16075.2	21308.7
D3Z4I3	RNA-binding protein 24 OS=Mus musculus OX=10090 GN=Rbm24 PE=1 SV=1	Rbm24	D3Z4I3;Q62176	D3Z4I3;Q62176;G3UWQ8;G3UXN1	3			3303.2
D3Z5I1	Zinc finger CCCH type, antiviral 1 OS=Mus musculus OX=10090 GN=Zc3hav1 PE=1 SV=1	Zc3hav1	D3Z5I1	Q3UPF5;D3Z5I1;G3X9X5	24			15068.8	13995.6
D3Z6I8	Tropomyosin 3, gamma OS=Mus musculus OX=10090 GN=Tpm3 PE=1 SV=1	Tpm3	D3Z6I8;E9Q7Q3	D3Z6I8;E9Q7Q3	4		16080.8	138717
D3Z6Q9	Bridging integrator 2 OS=Mus musculus OX=10090 GN=Bin2 PE=1 SV=1	Bin2	D3Z6Q9	D3Z6Q9;A0A5F8MQ05;S4R171;S4R1B8;S4R270	6			6575.16
D3Z6U8	Fragile X messenger ribonucleoprotein 1 OS=Mus musculus OX=10090 GN=Fmr1 PE=1 SV=1	Fmr1	D3Z6U8;E9QAS9;E9QNF5	D3Z6U8;E9QAS9;E9QNF5	1			21317.5
D3Z6Z0	Sorting nexin 3 OS=Mus musculus OX=10090 GN=Snx3 PE=1 SV=1	Snx3	D3Z6Z0;D3Z789;Q78ZM0	Q78ZM0;D3Z6Z0;D3Z789	2			12161.9
D3Z7B1	RUN domain and cysteine-rich domain containing, Beclin 1-interacting protein OS=Mus musculus OX=10090 GN=Rubcn PE=1 SV=1	Rubcn	D3Z7B1	Q80U62;D3Z7B1	2			2470.16
D3Z7P3	Glutaminase kidney isoform, mitochondrial OS=Mus musculus OX=10090 GN=Gls PE=1 SV=1	Gls	D3Z7P3	D3Z7P3;D3Z7P4	22		39914.9	41363.3
D3Z7Q2	Small integral membrane protein 20 OS=Mus musculus OX=10090 GN=Smim20 PE=1 SV=1	Smim20	D3Z7Q2	D3Z7Q2	1			14300.2
D6RJ77	Peptidylprolyl isomerase (cyclophilin)-like 4 OS=Mus musculus OX=10090 GN=Ppil4 PE=1 SV=1	Ppil4	D6RJ77	D6RJ77	1			6862.28
E0CX65	Signal-regulatory protein alpha OS=Mus musculus OX=10090 GN=Sirpa PE=1 SV=1	Sirpa	E0CX65	E0CX65	1			29750.8
E0CXN9	RIKEN cDNA C130026I21 gene (Fragment) OS=Mus musculus OX=10090 GN=Sp140l2 PE=1 SV=1	Sp140l2	E0CXN9;Q3KNJ6;Q8C898	E0CXN9;Q3KNJ6;Q8C898	5			6092.44
E0CZ22	Maestro heat-like repeat family member 1 OS=Mus musculus OX=10090 GN=Mroh1 PE=1 SV=1	Mroh1	E0CZ22	E0CZ22	16			19054.3
E2JF22	Piezo-type mechanosensitive ion channel component 1 OS=Mus musculus OX=10090 GN=Piezo1 PE=1 SV=1	Piezo1	E2JF22	E2JF22;E9PUQ9;F7AC58;F6PYU5	20			12679.4	23818.7
E9PUF7	Rho guanine nucleotide exchange factor (GEF) 1 OS=Mus musculus OX=10090 GN=Arhgef1 PE=1 SV=1	Arhgef1	E9PUF7;F6ZN61	E9PUF7;F6ZN61	1			3163.52
E9PUQ3	NKAP domain containing 1 OS=Mus musculus OX=10090 GN=Nkapd1 PE=1 SV=1	Nkapd1	E9PUQ3	E9PUQ3	1			4414.5
E9PUR0	Ankyrin repeat and KH domain containing 1 OS=Mus musculus OX=10090 GN=Ankhd1 PE=1 SV=1	Ankhd1	E9PUR0;E9Q1M6	E9PUR0;E9Q1M6;F7DE17	8			7545.94
E9PVA6	GIT ArfGAP 2 OS=Mus musculus OX=10090 GN=Git2 PE=1 SV=1	Git2	E9PVA6	E9PVA6;F7BIK4;Q80XR8	1			2256.13
E9PVA8	Stalled ribosome sensor GCN1 OS=Mus musculus OX=10090 GN=Gcn1 PE=1 SV=1	Gcn1	E9PVA8	E9PVA8	92	190438	3303880	859060	582866
E9PVB5	Tetratricopeptide repeat protein 17 OS=Mus musculus OX=10090 GN=Ttc17 PE=1 SV=1	Ttc17	E9PVB5	E9PVB5;A2AFY7	3			7904.58
E9PVC5	Eukaryotic translation initiation factor 4, gamma 1 OS=Mus musculus OX=10090 GN=Eif4g1 PE=1 SV=1	Eif4g1	E9PVC5;E9Q770	E9PVC5;E9Q770	2			13526
E9PVX6	Proliferation marker protein Ki-67 OS=Mus musculus OX=10090 GN=Mki67 PE=1 SV=1	Mki67	E9PVX6	E9PVX6	18			9804.82
E9PVZ8	Golgi autoantigen, golgin subfamily b, macrogolgin 1 OS=Mus musculus OX=10090 GN=Golgb1 PE=1 SV=1	Golgb1	E9PVZ8;E9QAH1	E9PVZ8;E9QAH1	87			7831.79	63707.7
E9PWG6	Non-SMC condensin I complex, subunit G OS=Mus musculus OX=10090 GN=Ncapg PE=1 SV=1	Ncapg	E9PWG6	E9PWG6	25			15081.9
E9PWW6	Zinc finger CCCH type containing 7 A OS=Mus musculus OX=10090 GN=Zc3h7a PE=1 SV=2	Zc3h7a	E9PWW6	E9PWW6	16			33418.9
E9PWZ2	ABPA20 OS=Mus musculus OX=10090 GN=Scgb1b20 PE=1 SV=1	Scgb1b20	E9PWZ2	D2XZ31;A0A087WQJ0;E9PWZ2	5		747910	20167.9	92999.9
E9PX79	RING-type E3 ubiquitin transferase OS=Mus musculus OX=10090 GN=Marchf10 PE=1 SV=1	Marchf10	E9PX79	E9PX79	1	864437	1615360	48394.1	239159
E9PXF8	Myotubularin-related protein 13 OS=Mus musculus OX=10090 GN=Sbf2 PE=1 SV=1	Sbf2	E9PXF8	E9PXF8;E9Q0D4	3			2622.34
E9PXX9	Sodium/nucleoside cotransporter 1 OS=Mus musculus OX=10090 GN=Slc28a1 PE=2 SV=1	Slc28a1	E9PXX9;O88627	E9PXX9;O88627	1			8301.65
E9PYF7	AP1AR OS=Mus musculus OX=10090 GN=Ap1ar PE=1 SV=1	Ap1ar	E9PYF7	A0A0G2JG85;E9PYF7	4			25216.1
E9PYG6	RAS p21 protein activator 1 OS=Mus musculus OX=10090 GN=Rasa1 PE=1 SV=1	Rasa1	E9PYG6	A0A286YDU0;E9PYG6	4			3570.73
E9PYK3	Protein mono-ADP-ribosyltransferase PARP4 OS=Mus musculus OX=10090 GN=Parp4 PE=1 SV=1	Parp4	E9PYK3	E9PYK3	1			957.62
E9PZ00	Prosaposin OS=Mus musculus OX=10090 GN=Psap PE=1 SV=1	Psap	E9PZ00;Q8BFQ1	E9PZ00;Q8BFQ1	1			175925	206144
E9PZJ8	Activating signal cointegrator 1 complex subunit 3 OS=Mus musculus OX=10090 GN=Ascc3 PE=1 SV=1	Ascc3	E9PZJ8	E9PZJ8	23			13836.5
E9PZQ1	DExD/H box helicase 60 OS=Mus musculus OX=10090 GN=Ddx60 PE=1 SV=1	Ddx60	E9PZQ1;G3X9F7	E9PZQ1;G3X9F7	2			8252.95
E9Q0A3	Rho guanine nucleotide exchange factor (GEF) 11 (Fragment) OS=Mus musculus OX=10090 GN=Arhgef11 PE=1 SV=8	Arhgef11	E9Q0A3;Q68FM7	E9Q0A3;Q68FM7	3			4587.18
E9Q0F0	Keratin 78 OS=Mus musculus OX=10090 GN=Krt78 PE=1 SV=1	Krt78	E9Q0F0	E9Q0F0	1		153371	9927.81	41272.3
E9Q0Y4	Signal-induced proliferation associated gene 1 OS=Mus musculus OX=10090 GN=Sipa1 PE=1 SV=1	Sipa1	E9Q0Y4	E9Q0Y4	3			7535.48
E9Q137	Testis-expressed protein 264 homolog OS=Mus musculus OX=10090 GN=Tex264 PE=2 SV=1	Tex264	E9Q137	E9Q137	8			35341.6	48344.4
E9Q1G8	Septin OS=Mus musculus OX=10090 GN=Septin7 PE=1 SV=2	Septin7	E9Q1G8	O55131;E9Q1G8;E9Q9F5	26		40869	105525	149589
E9Q1Z6	Paired-Ig-like receptor A12 OS=Mus musculus OX=10090 GN=Pira12 PE=1 SV=1	Pira12	E9Q1Z6	E9Q1Z6	2			5969.09	9900.87
E9Q236	ATP-binding cassette sub-family C member 4 OS=Mus musculus OX=10090 GN=Abcc4 PE=1 SV=1	Abcc4	E9Q236	E9Q236	42			113433	81950.5
E9Q2I1	Chloride channel protein OS=Mus musculus OX=10090 GN=Clcn3 PE=1 SV=1	Clcn3	E9Q2I1	P51791;A0A6Q6Q7B9;E9Q2I1;Q790S0;Q8K4W8	13			28221.3	11055.6
E9Q2M9	WD repeat- and FYVE domain-containing protein 4 OS=Mus musculus OX=10090 GN=Wdfy4 PE=1 SV=2	Wdfy4	E9Q2M9	E9Q2M9;E9PV60	11			8471.42
E9Q394	A-kinase anchor protein 13 OS=Mus musculus OX=10090 GN=Akap13 PE=1 SV=1	Akap13	E9Q394	E9Q394;A0A140LJJ5;A0A140LHG3	5			3160.06
E9Q3G8	Nucleoporin 153 OS=Mus musculus OX=10090 GN=Nup153 PE=1 SV=1	Nup153	E9Q3G8	E9Q3G8	1			29974	250125
E9Q3L2	Phosphatidylinositol 4-kinase alpha OS=Mus musculus OX=10090 GN=Pi4ka PE=1 SV=2	Pi4ka	E9Q3L2	E9Q3L2;A0A140T8I9	80			28395.7	29415.2
E9Q3P4	Centromere protein F OS=Mus musculus OX=10090 GN=Cenpf PE=1 SV=1	Cenpf	E9Q3P4	E9PY14;E9Q3P4	3			1786.6
E9Q411	Neuroblastoma amplified sequence OS=Mus musculus OX=10090 GN=Nbas PE=1 SV=1	Nbas	E9Q411	E9Q411	51			16065.9	13675.4
E9Q414	Apolipoprotein B-100 OS=Mus musculus OX=10090 GN=Apob PE=1 SV=1	Apob	E9Q414	E9Q414;E9Q1Y3	6	239596		10051.7	7121.91
E9Q4P1	WD repeat and FYVE domain-containing protein 1 OS=Mus musculus OX=10090 GN=Wdfy1 PE=1 SV=1	Wdfy1	E9Q4P1	E9Q4P1	15			38668.2	83980.9
E9Q512	Thyroid hormone receptor interactor 11 OS=Mus musculus OX=10090 GN=Trip11 PE=1 SV=1	Trip11	E9Q512	E9Q512;H3BJG4	8			7631.94
E9Q555	E3 ubiquitin-protein ligase RNF213 OS=Mus musculus OX=10090 GN=Rnf213 PE=1 SV=3	Rnf213	E9Q555	E9Q555;A0A8I4P9C4;A0A171EBL2	97			13931.5	11401.1
E9Q5C9	Nucleolar and coiled-body phosphoprotein 1 OS=Mus musculus OX=10090 GN=Nolc1 PE=1 SV=1	Nolc1	E9Q5C9	E9Q5C9;A0A286YCD1;A0A286YDA2;A0A286YDT3;A0A286YDV7;A0A286YDZ1	14			30842.6	25140.3
E9Q5F4	Actin, beta (Fragment) OS=Mus musculus OX=10090 GN=Actb PE=1 SV=1	Actb	E9Q5F4	P60710;P63260;E9Q5F4;E9Q606;G3UYG0;G3UZ07	11			385879	31355.1
E9Q5F9	Histone-lysine N-methyltransferase SETD2 OS=Mus musculus OX=10090 GN=Setd2 PE=1 SV=1	Setd2	E9Q5F9	E9Q5F9;A0A0G2JEZ4	2			1988.75
E9Q5G3	Kinesin-like protein KIF23 OS=Mus musculus OX=10090 GN=Kif23 PE=1 SV=1	Kif23	E9Q5G3	E9Q5G3	24			10937.8	24674.3
E9Q5K8	Integrin alpha M OS=Mus musculus OX=10090 GN=Itgam PE=1 SV=1	Itgam	E9Q5K8;E9Q604;G5E8F1;Q3U1U4	E9Q5K8;E9Q604;G5E8F1;Q3U1U4	4			26106.2	48066.8
E9Q5K9	YTH domain-containing protein 1 OS=Mus musculus OX=10090 GN=Ythdc1 PE=1 SV=2	Ythdc1	E9Q5K9	E9Q5K9;D6RG95	2			6627.49
E9Q612	Receptor-type tyrosine-protein phosphatase O OS=Mus musculus OX=10090 GN=Ptpro PE=1 SV=1	Ptpro	E9Q612	E9Q612;E9Q4I1;A0A0N4SUY2;E9PVJ6	4			7378.25
E9Q616	AHNAK nucleoprotein (desmoyokin) OS=Mus musculus OX=10090 GN=Ahnak PE=1 SV=1	Ahnak	E9Q616	E9Q616;A0A494BBD5	159		324578	846904	501026
E9Q634	Unconventional myosin-Ie OS=Mus musculus OX=10090 GN=Myo1e PE=1 SV=1	Myo1e	E9Q634	E9Q634	10			5193.16	11864.1
E9Q6E5	Serine and arginine-rich splicing factor 11 OS=Mus musculus OX=10090 GN=Srsf11 PE=1 SV=1	Srsf11	E9Q6E5;F6RDI8;Q3UIX4	E9Q6E5;Q3UIX4;F6RDI8	9		44812.1	101940	6550.89
E9Q6K3	Progesterone immunomodulatory binding factor 1 OS=Mus musculus OX=10090 GN=Pibf1 PE=1 SV=1	Pibf1	E9Q6K3	E9Q6K3	3			2417.82
E9Q6M7	Pumilio homolog 1 OS=Mus musculus OX=10090 GN=Pum1 PE=1 SV=1	Pum1	E9Q6M7	Q80U58;Q80U78;E9Q6M7;Q3TTW5;F6YD01;Q3TQ29;Q3UR91	11			34925
E9Q6P5	Tetratricopeptide repeat protein 7B OS=Mus musculus OX=10090 GN=Ttc7b PE=1 SV=1	Ttc7b	E9Q6P5	E9Q6P5;A0A1Y7VL44	12			6087.46
E9Q6R7	Utrophin OS=Mus musculus OX=10090 GN=Utrn PE=1 SV=1	Utrn	E9Q6R7	E9Q6R7;A0A1W2P8G5	40			20040.4
E9Q6U4	Prefoldin subunit 4 OS=Mus musculus OX=10090 GN=Pfdn4 PE=1 SV=1	Pfdn4	E9Q6U4;Q3UWL8	E9Q6U4;Q3UWL8	1			6301.31
E9Q777	A kinase (PRKA) anchor protein 11 OS=Mus musculus OX=10090 GN=Akap11 PE=1 SV=2	Akap11	E9Q777	E9Q777	3		61894.9	1168.85	197430
E9Q7E2	AT-rich interactive domain-containing protein 2 OS=Mus musculus OX=10090 GN=Arid2 PE=1 SV=1	Arid2	E9Q7E2	E9Q7E2;Q9D982	1	1152760
E9Q7G0	Nuclear mitotic apparatus protein 1 OS=Mus musculus OX=10090 GN=Numa1 PE=1 SV=1	Numa1	E9Q7G0	E9Q7G0;F6ZQA3	26			10678.7
E9Q7S8	Vomeronasal 2, receptor 22 OS=Mus musculus OX=10090 GN=Vmn2r22 PE=4 SV=2	Vmn2r22	E9Q7S8;K7N6Y7;L7N2B1	E9Q7S8;K7N6Y7;L7N2B1	1			21114.3
E9Q842	Neuron navigator 2 OS=Mus musculus OX=10090 GN=Nav2 PE=1 SV=1	Nav2	E9Q842;V9GX91;V9GXT3	V9GXT3;E9Q842;V9GWV3;V9GX91	2			2679.83
E9Q8D0	DnaJ homolog subfamily C member 21 OS=Mus musculus OX=10090 GN=Dnajc21 PE=1 SV=1	Dnajc21	E9Q8D0	E9Q8D0	4			4120.92
E9Q8I7	Nuclear transcription factor, X-box binding-like 1 OS=Mus musculus OX=10090 GN=Nfxl1 PE=1 SV=1	Nfxl1	E9Q8I7	E9Q8I7;E9PZN0;E9Q3K1	31		23638.1	53591.5	83741.8
E9Q8V6	DENN domain containing 4A OS=Mus musculus OX=10090 GN=Dennd4a PE=1 SV=1	Dennd4a	E9Q8V6	E9Q8V6;A0A1L1SUW5	3			2307.35
E9Q912	Rap1 GTPase-GDP dissociation stimulator 1 OS=Mus musculus OX=10090 GN=Rap1gds1 PE=2 SV=1	Rap1gds1	E9Q912	E9Q912;A0A0G2JGC8	9			8161.03
E9Q9A9	2'-5'-oligoadenylate synthase 2 OS=Mus musculus OX=10090 GN=Oas2 PE=1 SV=1	Oas2	E9Q9A9	E9Q9A9;F7CFL3	11			9087.26
E9Q9Q2	R3H domain containing 1 OS=Mus musculus OX=10090 GN=R3hdm1 PE=1 SV=1	R3hdm1	E9Q9Q2	E9Q9Q2	1			3746.16
E9QAE3	B-TFIID TATA-box binding protein associated factor 1 OS=Mus musculus OX=10090 GN=Btaf1 PE=1 SV=1	Btaf1	E9QAE3	E9QAE3	2			2632.98
E9QAM5	3'-5' exoribonuclease HELZ2 OS=Mus musculus OX=10090 GN=Helz2 PE=1 SV=1	Helz2	E9QAM5	E9QAM5;A2AS03;A2AS05	16	129764		6857.44
E9QAT4	Protein transport protein Sec16A OS=Mus musculus OX=10090 GN=Sec16a PE=1 SV=1	Sec16a	E9QAT4	E9QAT4	3			5873.18
E9QKE4	RAB3 GTPase activating protein subunit 2 OS=Mus musculus OX=10090 GN=Rab3gap2 PE=1 SV=1	Rab3gap2	E9QKE4	Q8BMG7;A0A0A6YWM5;E9QKE4	41			15014.2	9219.01
E9QLA5	Inverted formin, FH2 and WH2 domain containing OS=Mus musculus OX=10090 GN=Inf2 PE=1 SV=1	Inf2	E9QLA5	Q0GNC1;E9QLA5;A0A1Y7VM80	27			25406.3	60278.7
E9QN31	NOP2 nucleolar protein OS=Mus musculus OX=10090 GN=Nop2 PE=1 SV=1	Nop2	E9QN31	Q922K7;E9QN31	17			44430.6	18654.2
E9QQ30	PRKR-like endoplasmic reticulum kinase OS=Mus musculus OX=10090 GN=Eif2ak3 PE=1 SV=1	Eif2ak3	E9QQ30	Q9Z2B5;E9QQ30	10			7419.85
F2Z3U3	Ras association (RalGDS/AF-6) and pleckstrin homology domains 1 OS=Mus musculus OX=10090 GN=Raph1 PE=1 SV=2	Raph1	F2Z3U3	F2Z3U3	3			4137.64
F6QCI0	TATA-box binding protein associated factor 15 (Fragment) OS=Mus musculus OX=10090 GN=Taf15 PE=1 SV=1	Taf15	F6QCI0;Q8BQ46	F6QCI0;Q8BQ46	4			17394
F6RDM4	glutaminase (Fragment) OS=Mus musculus OX=10090 GN=Gls PE=1 SV=1	Gls	F6RDM4	F6RDM4	1			2226.92
F6SMY7	RCR-type E3 ubiquitin transferase (Fragment) OS=Mus musculus OX=10090 GN=Mycbp2 PE=1 SV=1	Mycbp2	F6SMY7;F7CZG3	F6SMY7;F7CZG3	1			5351.92
F6SXC2	Ceroid-lipofuscinosis, neuronal 6 (Fragment) OS=Mus musculus OX=10090 GN=Cln6 PE=1 SV=1	Cln6	F6SXC2;Q3U466	F6SXC2;Q3U466	1			4314.27
F6U4F1	SH3 domain and tetratricopeptide repeats 1 (Fragment) OS=Mus musculus OX=10090 GN=Sh3tc1 PE=1 SV=1	Sh3tc1	F6U4F1;G3X9F6	F6U4F1;G3X9F6	1			1622.37
F6V8M6	Ataxin 2 (Fragment) OS=Mus musculus OX=10090 GN=Atxn2 PE=1 SV=2	Atxn2	F6V8M6	O70305;Q7TQH0;A0A0U1RPL0;E9Q5Q0;E9QM77;F6U2C2;F6V8M6;Q3TGG2	3			87640.8
F6VAN0	Cyclic AMP-dependent transcription factor ATF-6 alpha OS=Mus musculus OX=10090 GN=Atf6 PE=1 SV=2	Atf6	F6VAN0	F6VAN0	1			6359.4	10975.6
F6ZQA3	Nuclear mitotic apparatus protein 1 (Fragment) OS=Mus musculus OX=10090 GN=Numa1 PE=1 SV=1	Numa1	F6ZQA3	F6ZQA3	1			3587.95
F8VPK0	Superkiller complex protein 3 OS=Mus musculus OX=10090 GN=Skic3 PE=3 SV=1	Skic3	F8VPK0	F8VPK0	39			13523.9
F8VQ05	FRY like transcription coactivator OS=Mus musculus OX=10090 GN=Fryl PE=1 SV=1	Fryl	F8VQ05	F8VQ05	11			4032.07
F8VQ29	IQ motif containing GTPase activating protein 3 OS=Mus musculus OX=10090 GN=Iqgap3 PE=1 SV=1	Iqgap3	F8VQ29	A0A0A6YXJ2;F8VQ29	41			16734.9
F8VQB6	Unconventional myosin-X OS=Mus musculus OX=10090 GN=Myo10 PE=1 SV=1	Myo10	F8VQB6	F8VQB6;D3YXU7	2			2091.18
F8VQC1	Signal recognition particle subunit SRP72 OS=Mus musculus OX=10090 GN=Srp72 PE=1 SV=1	Srp72	F8VQC1	F8VQC1;E9Q740	28	10965.3		21141.4	28409.1
F8VQG4	Histocompatibility 2, T region locus 24 OS=Mus musculus OX=10090 GN=H2-T24 PE=1 SV=1	H2-T24	F8VQG4	F8VQG4	4			10592.4	24176.1
F8WIT2	Annexin OS=Mus musculus OX=10090 GN=Anxa6 PE=1 SV=1	Anxa6	F8WIT2	P14824;F8WIT2	36		59659	40024.3	35237.3
G3UVU2	Splicing factor 3a, subunit 2 OS=Mus musculus OX=10090 GN=Sf3a2 PE=1 SV=1	Sf3a2	G3UVU2	Q62203;G3UVU2;D3YW09;D3Z5A6	9			70520.7	19688
G3UWM3	Zinc finger and BTB domain containing 22 (Fragment) OS=Mus musculus OX=10090 GN=Zbtb22 PE=1 SV=8	Zbtb22	G3UWM3	G3UWM3	1			743.047
G3UWZ0	Bromodomain adjacent to zinc finger domain 1A OS=Mus musculus OX=10090 GN=Baz1a PE=1 SV=1	Baz1a	G3UWZ0	G3UWZ0	1			1505.69
G3UX26	Voltage-dependent anion-selective channel protein 2 OS=Mus musculus OX=10090 GN=Vdac2 PE=1 SV=1	Vdac2	G3UX26	Q60930;G3UX26	15	151641	339090	938467	633124
G3UZ63	Kelch domain containing 4 OS=Mus musculus OX=10090 GN=Klhdc4 PE=1 SV=1	Klhdc4	G3UZ63;G3UZG5;G3X961	G3UZ63;G3UZG5;G3X961	1			6897.22
G3UZ79	Sepiapterin reductase OS=Mus musculus OX=10090 GN=Spr PE=1 SV=1	Spr	G3UZ79	Q64105;Q91XH5;G3UXX3;G3UZ79	5			6808.39
G3X8X0	RNA helicase OS=Mus musculus OX=10090 GN=Dhx16 PE=1 SV=1	Dhx16	G3X8X0	G3X8X0;Q05BH3	13			8513.97
G3X8X7	Vacuolar protein sorting-associated protein 16 homolog OS=Mus musculus OX=10090 GN=Vps16 PE=1 SV=1	Vps16	G3X8X7	Q920Q4;G3X8X7;A2BI90	28		75780.7	70078.8	81960.4
G3X922	DnaJ heat shock protein family (Hsp40) member C13 OS=Mus musculus OX=10090 GN=Dnajc13 PE=1 SV=1	Dnajc13	G3X922	D4AFX7;G3X922	96		14737.1	49769.6	24476.7
G3X928	Sec23 interacting protein OS=Mus musculus OX=10090 GN=Sec23ip PE=1 SV=1	Sec23ip	G3X928	Q6NZC7;G3X928	27			52518.4	88792.7
G3X972	Sec24 related gene family, member C (S. cerevisiae) OS=Mus musculus OX=10090 GN=Sec24c PE=1 SV=1	Sec24c	G3X972	G3X972;A0A286YDI8	28			56309.7	19130.8
G3X9B1	HEAT repeat-containing protein 1 OS=Mus musculus OX=10090 GN=Heatr1 PE=1 SV=1	Heatr1	G3X9B1	A0A1Y7VNI1;G3X9B1	18			8239.74
G3X9K3	Brefeldin A-inhibited guanine nucleotide-exchange protein 1 OS=Mus musculus OX=10090 GN=Arfgef1 PE=1 SV=1	Arfgef1	G3X9K3	A2A5R2;G3X9K3;D3YYK9	24			22000.9
G3X9Y5	Ubiquitin conjugation factor E4 OS=Mus musculus OX=10090 GN=Ube4a PE=1 SV=1	Ube4a	G3X9Y5	E9Q735;G3X9Y5	28			40192.2
G5E829	Plasma membrane calcium-transporting ATPase 1 OS=Mus musculus OX=10090 GN=Atp2b1 PE=1 SV=1	Atp2b1	G5E829	G5E829;Q6Q477;F7AAP4;E9Q828;A0A1W2P7C7	43		161187	294649	100392
G5E870	E3 ubiquitin-protein ligase TRIP12 OS=Mus musculus OX=10090 GN=Trip12 PE=1 SV=1	Trip12	G5E870	G5E870;A0A087WNZ7;A0A087WRV6	24			16987.3	26742.3
G5E884	non-specific serine/threonine protein kinase OS=Mus musculus OX=10090 GN=Pak1 PE=1 SV=1	Pak1	G5E884	O88643;G5E884	3			4478.02
G5E897	Protein O-glucosyltransferase 3 OS=Mus musculus OX=10090 GN=Poglut3 PE=1 SV=1	Poglut3	G5E897	G5E897	9			29310.2
G5E8A7	Sterile alpha motif domain containing 4B OS=Mus musculus OX=10090 GN=Samd4b PE=1 SV=1	Samd4b	G5E8A7	G5E8A7	2			1524.31
G5E8P0	Gamma-tubulin complex component 6 OS=Mus musculus OX=10090 GN=Tubgcp6 PE=1 SV=1	Tubgcp6	G5E8P0	G5E8P0;E9Q6P4	2			34393.7
G5E8R2	Tropomyosin alpha-1 chain OS=Mus musculus OX=10090 GN=Tpm1 PE=1 SV=1	Tpm1	G5E8R2	E9Q453;E9Q455;E9Q456;G5E8R0;G5E8R2;G5E8R1;S4R261	5			25711.8
G5E8T3	Signal recognition particle 19 kDa protein OS=Mus musculus OX=10090 GN=Srp19 PE=1 SV=1	Srp19	G5E8T3;Q9D104	G5E8T3;Q9D104;D6RHP8	6			12708.2
G5E8V9	Arfaptin-1 OS=Mus musculus OX=10090 GN=Arfip1 PE=1 SV=1	Arfip1	G5E8V9	G5E8V9;E9QAY5	12			18124.5	19052.9
J3QK52	Nucleolar complex protein 2 homolog OS=Mus musculus OX=10090 GN=Noc2l PE=1 SV=1	Noc2l	J3QK52	Q9WV70;J3QK52	6			7891.1
J3QK77	ABPBG20 OS=Mus musculus OX=10090 GN=Scgb2b20 PE=3 SV=1	Scgb2b20	J3QK77	J3QK77	1		331192	8533.89
J3QN89	Angio-associated migratory protein OS=Mus musculus OX=10090 GN=Aamp PE=1 SV=1	Aamp	J3QN89;Q3TJ22	J3QN89;Q3TJ22;A0A087WNM5	3			4975.79	15355.3
K4DI63	Cellular repressor of E1A-stimulated genes 1 OS=Mus musculus OX=10090 GN=Creg1 PE=1 SV=1	Creg1	K4DI63	O88668;K4DI63	7		30122.3	258938	483350
L0N7N1	Kinesin-like protein KIF14 OS=Mus musculus OX=10090 GN=Kif14 PE=1 SV=1	Kif14	L0N7N1	L0N7N1;A0A0J9YUN5;E9Q3T3	14			6874.99
L7N466	5-formyltetrahydrofolate cyclo-ligase OS=Mus musculus OX=10090 GN=Mthfsl PE=1 SV=1	Mthfsl	L7N466;Q8R1G5	L7N466;Q8R1G5	1			2746.86
O08528	Hexokinase-2 OS=Mus musculus OX=10090 GN=Hk2 PE=1 SV=1	Hk2	O08528	O08528;Q91W97;E9Q5B5	40			97597.5	37682.8
O08529	Calpain-2 catalytic subunit OS=Mus musculus OX=10090 GN=Capn2 PE=1 SV=4	Capn2	O08529	O08529	6			8556.91
O08539	Myc box-dependent-interacting protein 1 OS=Mus musculus OX=10090 GN=Bin1 PE=1 SV=1	Bin1	O08539	O08539;A0A3Q4EBK4;Q6P1B9	4			5041.68
O08547	Vesicle-trafficking protein SEC22b OS=Mus musculus OX=10090 GN=Sec22b PE=1 SV=3	Sec22b	O08547	O08547;E9Q6R3	13			130445	40540.2
O08553	Dihydropyrimidinase-related protein 2 OS=Mus musculus OX=10090 GN=Dpysl2 PE=1 SV=2	Dpysl2	O08553	O08553	10			10932.9
O08573	Galectin-9 OS=Mus musculus OX=10090 GN=Lgals9 PE=1 SV=1	Lgals9	O08573	O08573;B1AQR8;G3X9T7	13			26646	136194
O08579	Emerin OS=Mus musculus OX=10090 GN=Emd PE=1 SV=1	Emd	O08579	O08579;B7FAU5;I7HJS1;Q3THM8	7			12770.1
O08582	GTP-binding protein 1 OS=Mus musculus OX=10090 GN=Gtpbp1 PE=1 SV=2	Gtpbp1	O08582	O08582;A0A2R8VI47;A0A2R8VKJ2	7			7041.17
O08583	THO complex subunit 4 OS=Mus musculus OX=10090 GN=Alyref PE=1 SV=3	Alyref	O08583	O08583;Q9JJW6;G3X9I4	7			133011	28212.2
O08585	Clathrin light chain A OS=Mus musculus OX=10090 GN=Clta PE=1 SV=2	Clta	O08585	O08585;B1AWD9;B1AWD8;B1AWE0;B1AWE1;Q6PFA2	7			507352
O08599	Syntaxin-binding protein 1 OS=Mus musculus OX=10090 GN=Stxbp1 PE=1 SV=2	Stxbp1	O08599	O08599	28			40868.7
O08600	Endonuclease G, mitochondrial OS=Mus musculus OX=10090 GN=Endog PE=1 SV=1	Endog	O08600	O08600	7			12359.5
O08602	Retinoic acid early-inducible protein 1-alpha OS=Mus musculus OX=10090 GN=Raet1a PE=1 SV=1	Raet1a	O08602	O08602	4			65724.9	43582.6
O08603	Retinoic acid early-inducible protein 1-beta OS=Mus musculus OX=10090 GN=Raet1b PE=1 SV=1	Raet1b	O08603	O08602;O08603;Q9JI58	10			155269	283503
O08604	Retinoic acid early-inducible protein 1-gamma OS=Mus musculus OX=10090 GN=Raet1c PE=1 SV=1	Raet1c	O08604	O08604	3			32657.5	64207.6
O08648	Mitogen-activated protein kinase kinase kinase 4 OS=Mus musculus OX=10090 GN=Map3k4 PE=1 SV=2	Map3k4	O08648	O08648	7		786772	4162.6
O08663	Methionine aminopeptidase 2 OS=Mus musculus OX=10090 GN=Metap2 PE=1 SV=1	Metap2	O08663	O08663;Q3TMN1;Q3UI33;M0QWM9;M0QW48;M0QW69	23			83454.9	172470
O08688	Calpain-5 OS=Mus musculus OX=10090 GN=Capn5 PE=1 SV=1	Capn5	O08688	O08688	2			4537.65
O08691	Arginase-2, mitochondrial OS=Mus musculus OX=10090 GN=Arg2 PE=1 SV=1	Arg2	O08691	O08691	1			2014.36	594693
O08709	Peroxiredoxin-6 OS=Mus musculus OX=10090 GN=Prdx6 PE=1 SV=3	Prdx6	O08709	O08709;D3Z0Y2;Q6GT24	19			48305.9	20803.9
O08715	A-kinase anchor protein 1, mitochondrial OS=Mus musculus OX=10090 GN=Akap1 PE=1 SV=4	Akap1	O08715	O08715	11			18835.3
O08734	Bcl-2 homologous antagonist/killer OS=Mus musculus OX=10090 GN=Bak1 PE=1 SV=3	Bak1	O08734	O08734;F7CUQ1;Q91WX5	5			21874.6	50850.1
O08738	Caspase-6 OS=Mus musculus OX=10090 GN=Casp6 PE=1 SV=1	Casp6	O08738	O08738	1			10403
O08739	AMP deaminase 3 OS=Mus musculus OX=10090 GN=Ampd3 PE=1 SV=2	Ampd3	O08739	O08739;A0A1L1SRX2	1			4891.26
O08740	DNA-directed RNA polymerase II subunit RPB11 OS=Mus musculus OX=10090 GN=Polr2j PE=1 SV=1	Polr2j	O08740	O08740;Q6PI63;D3YZ19;D3YZ20	1			1843.59
O08749	Dihydrolipoyl dehydrogenase, mitochondrial OS=Mus musculus OX=10090 GN=Dld PE=1 SV=2	Dld	O08749	O08749	17			87911.2	122156
O08756	3-hydroxyacyl-CoA dehydrogenase type-2 OS=Mus musculus OX=10090 GN=Hsd17b10 PE=1 SV=4	Hsd17b10	O08756	O08756;Q99N15	9	36404.3	18693	12289.6	13867.4
O08759	Ubiquitin-protein ligase E3A OS=Mus musculus OX=10090 GN=Ube3a PE=1 SV=2	Ube3a	O08759	O08759	2			2611.99
O08784	Treacle protein OS=Mus musculus OX=10090 GN=Tcof1 PE=1 SV=1	Tcof1	O08784	O08784;H3BL37;H3BIX0	5			12716.9	5604.08
O08788	Dynactin subunit 1 OS=Mus musculus OX=10090 GN=Dctn1 PE=1 SV=3	Dctn1	O08788	O08788;E9Q3M3;E9Q586;D3YYG9;D3Z2M9	25			18430.9
O08795	Glucosidase 2 subunit beta OS=Mus musculus OX=10090 GN=Prkcsh PE=1 SV=1	Prkcsh	O08795	O08795	16		30995.6	115321	286887
O08800	Serpin B8 OS=Mus musculus OX=10090 GN=Serpinb8 PE=1 SV=2	Serpinb8	O08800	O08800	2			4166.71
O08807	Peroxiredoxin-4 OS=Mus musculus OX=10090 GN=Prdx4 PE=1 SV=1	Prdx4	O08807	O08807	15		58105.1	306122	612272
O08808	Protein diaphanous homolog 1 OS=Mus musculus OX=10090 GN=Diaph1 PE=1 SV=1	Diaph1	O08808	O08808;D3Z074;E9PV41;E9PXV7;F6XC54	17			8194.29
O08810	116 kDa U5 small nuclear ribonucleoprotein component OS=Mus musculus OX=10090 GN=Eftud2 PE=1 SV=1	Eftud2	O08810	O08810;A2AH85;G3UZ34	41			27615.4	15143.6
O08832	Polypeptide N-acetylgalactosaminyltransferase 4 OS=Mus musculus OX=10090 GN=Galnt4 PE=1 SV=1	Galnt4	O08832	O08832	2			2015.57
O08843	Leukocyte-specific transcript 1 protein OS=Mus musculus OX=10090 GN=Lst1 PE=1 SV=1	Lst1	O08843	O08843;B8JJ61	1			18669.9
O08848	RNA-binding protein Ro60 OS=Mus musculus OX=10090 GN=RO60 PE=1 SV=1	RO60	O08848	O08848	4			3268.07
O08901	Mitotic checkpoint serine/threonine-protein kinase BUB1 OS=Mus musculus OX=10090 GN=Bub1 PE=1 SV=1	Bub1	O08901	O08901;A2APR8;A0A8I4YXJ8	2			2778.91
O08912	Polypeptide N-acetylgalactosaminyltransferase 1 OS=Mus musculus OX=10090 GN=Galnt1 PE=1 SV=1	Galnt1	O08912	O08912;E9Q0U0	17			25417.7	50679.4
O08914	Fatty-acid amide hydrolase 1 OS=Mus musculus OX=10090 GN=Faah PE=1 SV=1	Faah	O08914	O08914	2			2899.02
O08915	AH receptor-interacting protein OS=Mus musculus OX=10090 GN=Aip PE=1 SV=1	Aip	O08915	O08915	6			11085.7
O08917	Flotillin-1 OS=Mus musculus OX=10090 GN=Flot1 PE=1 SV=1	Flot1	O08917	O08917;G3UYU4	14			5899.12
O08919	Numb-like protein OS=Mus musculus OX=10090 GN=Numbl PE=1 SV=3	Numbl	O08919	O08919	1			19211.7
O08992	Syntenin-1 OS=Mus musculus OX=10090 GN=Sdcbp PE=1 SV=1	Sdcbp	O08992	O08992;A2AKJ5;A2AKJ6;A2AKJ9;H3BLG5;Q3TMX0	7		39080.9	32656.2	7245.88
O08997	Copper transport protein ATOX1 OS=Mus musculus OX=10090 GN=Atox1 PE=1 SV=1	Atox1	O08997	O08997	3			8487.17
O09005	Sphingolipid delta(4)-desaturase DES1 OS=Mus musculus OX=10090 GN=Degs1 PE=1 SV=1	Degs1	O09005	O09005	3		12758.5	89839.7	69666.3
O09012	Peroxisomal targeting signal 1 receptor OS=Mus musculus OX=10090 GN=Pex5 PE=1 SV=2	Pex5	O09012	O09012;D3Z600	8			5567.57
O09043	Napsin-A OS=Mus musculus OX=10090 GN=Napsa PE=1 SV=1	Napsa	O09043	O09043;A0A140LIE6	4			13070.7	19479.6
O09044	Synaptosomal-associated protein 23 OS=Mus musculus OX=10090 GN=Snap23 PE=1 SV=1	Snap23	O09044	O09044;Q9D3L3;B0R030;B0R029;E9Q8A1	16		61884.2	99644.4	61234.2
O09047	C3a anaphylatoxin chemotactic receptor OS=Mus musculus OX=10090 GN=C3ar1 PE=1 SV=1	C3ar1	O09047	O09047	1			3014.31
O09061	Proteasome subunit beta type-1 OS=Mus musculus OX=10090 GN=Psmb1 PE=1 SV=1	Psmb1	O09061	O09061;A0A338P7F1	8			20206.4
O09106	Histone deacetylase 1 OS=Mus musculus OX=10090 GN=Hdac1 PE=1 SV=1	Hdac1	O09106	A0A0R4J008;O09106;P70288;Q8BQ10	5			16767.6
O09110	Dual specificity mitogen-activated protein kinase kinase 3 OS=Mus musculus OX=10090 GN=Map2k3 PE=1 SV=2	Map2k3	O09110	O09110;P70236;A2AGS2	2			11019.3
O09111	NADH dehydrogenase [ubiquinone] 1 beta subcomplex subunit 11, mitochondrial OS=Mus musculus OX=10090 GN=Ndufb11 PE=1 SV=2	Ndufb11	O09111	O09111	7			225021	803733
O09117	Synaptophysin-like protein 1 OS=Mus musculus OX=10090 GN=Sypl1 PE=1 SV=2	Sypl1	O09117	O09117;D6RFU9	4		22198.2	189118	612211
O09126	Semaphorin-4D OS=Mus musculus OX=10090 GN=Sema4d PE=1 SV=2	Sema4d	O09126	O09126	10			3580.2	31731.9
O09131	Glutathione S-transferase omega-1 OS=Mus musculus OX=10090 GN=Gsto1 PE=1 SV=2	Gsto1	O09131	O09131;A0A494BAB1	7			29129.4
O09159	Lysosomal alpha-mannosidase OS=Mus musculus OX=10090 GN=Man2b1 PE=1 SV=4	Man2b1	O09159	O09159	24			22169.2	17764.7
O09167	Large ribosomal subunit protein eL21 OS=Mus musculus OX=10090 GN=Rpl21 PE=1 SV=4	Rpl21	O09167	O09167	6		96359.4	410682	67698
O09172	Glutamate--cysteine ligase regulatory subunit OS=Mus musculus OX=10090 GN=Gclm PE=1 SV=1	Gclm	O09172	O09172;H3BJA3	8			14307.2
O09174	Alpha-methylacyl-CoA racemase OS=Mus musculus OX=10090 GN=Amacr PE=1 SV=4	Amacr	O09174	O09174	4			6331.79
O35071	Kinesin-like protein KIF1C OS=Mus musculus OX=10090 GN=Kif1c PE=1 SV=2	Kif1c	O35071;P33173;Q60575	P33173;Q60575;O35071;A0A087WQE8;A0A5F8MPF0;A2AH75;E9Q9B0;E9Q9G6;E9QAN4;G3UW47;Q3V3Y9;Q6TA13	1			2184.78
O35075	Vacuolar protein sorting-associated protein 26C OS=Mus musculus OX=10090 GN=Vps26c PE=1 SV=1	Vps26c	O35075	O35075	10			20282.1
O35083	1-acyl-sn-glycerol-3-phosphate acyltransferase alpha OS=Mus musculus OX=10090 GN=Agpat1 PE=1 SV=1	Agpat1	O35083	O35083;A0A0R4J263	2			12990.9
O35114	Lysosome membrane protein 2 OS=Mus musculus OX=10090 GN=Scarb2 PE=1 SV=3	Scarb2	O35114	O35114	14			36108.3	72344.5
O35127	Protein C10 OS=Mus musculus OX=10090 GN=Grcc10 PE=1 SV=1	Grcc10	O35127	O35127	4			4944.94
O35129	Prohibitin-2 OS=Mus musculus OX=10090 GN=Phb2 PE=1 SV=1	Phb2	O35129	O35129;F6Q8V7;F6QPR1	19		214327	771890	30851.8
O35130	Ribosomal RNA small subunit methyltransferase NEP1 OS=Mus musculus OX=10090 GN=Emg1 PE=1 SV=1	Emg1	O35130	O35130	6	11434.3		5168.63	7979.75
O35134	DNA-directed RNA polymerase I subunit RPA1 OS=Mus musculus OX=10090 GN=Polr1a PE=1 SV=2	Polr1a	O35134	O35134;A0A0U1RPM9	17			8563.22
O35143	ATPase inhibitor, mitochondrial OS=Mus musculus OX=10090 GN=Atp5if1 PE=1 SV=2	Atp5if1	O35143	O35143;E9PV44	4			18573.6
O35153	BET1-like protein OS=Mus musculus OX=10090 GN=Bet1l PE=3 SV=1	Bet1l	O35153	O35153;A0A1B0GT05;A0A1B0GR52;A0A1B0GR53;A0A1B0GS34;A0A1B0GSF3	1			9830.19
O35166	Golgi SNAP receptor complex member 2 OS=Mus musculus OX=10090 GN=Gosr2 PE=1 SV=2	Gosr2	O35166	O35166;A2A9I0	5			40004.1
O35176	ABPA2 OS=Mus musculus OX=10090 GN=Scgb1b2 PE=1 SV=1	Scgb1b2	O35176	O35176	4		950644	18700.2	122846
O35215	D-dopachrome decarboxylase OS=Mus musculus OX=10090 GN=Ddt PE=1 SV=3	Ddt	O35215	O35215	2			3388.31
O35218	Cleavage and polyadenylation specificity factor subunit 2 OS=Mus musculus OX=10090 GN=Cpsf2 PE=1 SV=1	Cpsf2	O35218	O35218	11			16537.3
O35226	26S proteasome non-ATPase regulatory subunit 4 OS=Mus musculus OX=10090 GN=Psmd4 PE=1 SV=1	Psmd4	O35226	O35226	6			19639.4
O35239	Tyrosine-protein phosphatase non-receptor type 9 OS=Mus musculus OX=10090 GN=Ptpn9 PE=1 SV=2	Ptpn9	O35239	O35239	9			6578.63
O35250	Exocyst complex component 7 OS=Mus musculus OX=10090 GN=Exoc7 PE=1 SV=2	Exoc7	O35250	O35250;A2AAN0	17			22814.2
O35280	Serine/threonine-protein kinase Chk1 OS=Mus musculus OX=10090 GN=Chek1 PE=1 SV=2	Chek1	O35280	O35280;G3UYC5	6			6307.19
O35286	ATP-dependent RNA helicase DHX15 OS=Mus musculus OX=10090 GN=Dhx15 PE=1 SV=2	Dhx15	O35286	O35286;A2A4P0;G3X8X0;A0A0G2JG10;A2A4N9;Q05BH3;Q497W9	34			55905.3	48506.7
O35295	Transcriptional regulator protein Pur-beta OS=Mus musculus OX=10090 GN=Purb PE=1 SV=3	Purb	O35295	O35295	7			16146.6
O35309	N-myc-interactor OS=Mus musculus OX=10090 GN=Nmi PE=1 SV=1	Nmi	O35309	O35309	9			9282.49	14134.7
O35316	Sodium- and chloride-dependent taurine transporter OS=Mus musculus OX=10090 GN=Slc6a6 PE=1 SV=2	Slc6a6	O35316	O35316	10		304831	121053	162961
O35326	Serine/arginine-rich splicing factor 5 OS=Mus musculus OX=10090 GN=Srsf5 PE=1 SV=2	Srsf5	O35326	O35326;Q9D8S5	5			48282.1
O35343	Importin subunit alpha-3 OS=Mus musculus OX=10090 GN=Kpna4 PE=1 SV=1	Kpna4	O35343	O35343;A0A0B4J1E7	3			7460.75
O35344	Importin subunit alpha-4 OS=Mus musculus OX=10090 GN=Kpna3 PE=1 SV=1	Kpna3	O35344	O35344	11	13766.5		17008.8	21602.6
O35345	Importin subunit alpha-7 OS=Mus musculus OX=10090 GN=Kpna6 PE=1 SV=2	Kpna6	O35345	O35345;Q4FJZ2	4			7151.64	75185.2
O35368	Interferon-activable protein 203 OS=Mus musculus OX=10090 GN=Ifi203 PE=1 SV=1	Ifi203	O35368	O35368;A0A0R4J0H6;E9PUG6;E9QAN9	2			3352.73
O35375	Neuropilin-2 OS=Mus musculus OX=10090 GN=Nrp2 PE=1 SV=2	Nrp2	O35375	O35375	39		47597.1	132765	356187
O35379	Multidrug resistance-associated protein 1 OS=Mus musculus OX=10090 GN=Abcc1 PE=1 SV=1	Abcc1	O35379	O35379	46			20785	28829.4
O35381	Acidic leucine-rich nuclear phosphoprotein 32 family member A OS=Mus musculus OX=10090 GN=Anp32a PE=1 SV=1	Anp32a	O35381	O35381;D3YYE1;D3Z7M9;F6UFG6	6			17708.5	21785.1
O35382	Exocyst complex component 4 OS=Mus musculus OX=10090 GN=Exoc4 PE=1 SV=2	Exoc4	O35382	O35382	23		40007.3	27467.4
O35386	Phytanoyl-CoA dioxygenase, peroxisomal OS=Mus musculus OX=10090 GN=Phyh PE=1 SV=1	Phyh	O35386	O35386	6			21124.6
O35387	HCLS1-associated protein X-1 OS=Mus musculus OX=10090 GN=Hax1 PE=1 SV=1	Hax1	O35387	O35387;A0A0G2JDP0;A0A0G2JFF9;A0A0G2JEE6	7			101663
O35405	5'-3' exonuclease PLD3 OS=Mus musculus OX=10090 GN=Pld3 PE=1 SV=1	Pld3	O35405	O35405	4			13360.1
O35435	Dihydroorotate dehydrogenase (quinone), mitochondrial OS=Mus musculus OX=10090 GN=Dhodh PE=1 SV=2	Dhodh	O35435	O35435;E9Q1V3	16			20679.8	7068.26
O35445	E3 ubiquitin-protein ligase RNF5 OS=Mus musculus OX=10090 GN=Rnf5 PE=1 SV=1	Rnf5	O35445	O35445	2			12515.7
O35448	Lysosomal thioesterase PPT2 OS=Mus musculus OX=10090 GN=Ppt2 PE=1 SV=1	Ppt2	O35448	O35448;E9Q0T0;G5E8W7	4			15366.6
O35451	Cyclic AMP-dependent transcription factor ATF-6 beta OS=Mus musculus OX=10090 GN=Atf6b PE=1 SV=1	Atf6b	O35451	O35451;A0A0A0MQ69;G3UX19	2			7424.38
O35454	H(+)/Cl(-) exchange transporter 6 OS=Mus musculus OX=10090 GN=Clcn6 PE=1 SV=1	Clcn6	O35454	O35454;A2A7F6	4			5692.23
O35459	Delta(3,5)-Delta(2,4)-dienoyl-CoA isomerase, mitochondrial OS=Mus musculus OX=10090 GN=Ech1 PE=1 SV=1	Ech1	O35459	O35459;F7B227	10			21657.5
O35465	Peptidyl-prolyl cis-trans isomerase FKBP8 OS=Mus musculus OX=10090 GN=Fkbp8 PE=1 SV=2	Fkbp8	O35465	O35465	14			41851.6	25659.3
O35474	EGF-like repeat and discoidin I-like domain-containing protein 3 OS=Mus musculus OX=10090 GN=Edil3 PE=1 SV=2	Edil3	O35474	O35474;Q8C4U8	3			6730.6
O35492	Dual specificity protein kinase CLK3 OS=Mus musculus OX=10090 GN=Clk3 PE=1 SV=2	Clk3	O35492	O35492;A0A1L1SST3;A0A8Z1S2G3	10			6583.51	3837.86
O35516	Neurogenic locus notch homolog protein 2 OS=Mus musculus OX=10090 GN=Notch2 PE=1 SV=2	Notch2	O35516	O35516	18			5264.54	37974.9
O35551	Rab GTPase-binding effector protein 1 OS=Mus musculus OX=10090 GN=Rabep1 PE=1 SV=2	Rabep1	O35551	O35551;J3QJV7	2			2472.34
O35566	CD151 antigen OS=Mus musculus OX=10090 GN=Cd151 PE=1 SV=2	Cd151	O35566	O35566;A0A1B0GSK8	2			19516.9	45361.6
O35593	26S proteasome non-ATPase regulatory subunit 14 OS=Mus musculus OX=10090 GN=Psmd14 PE=1 SV=2	Psmd14	O35593	O35593	5		6808.76	21015.4
O35598	Disintegrin and metalloproteinase domain-containing protein 10 OS=Mus musculus OX=10090 GN=Adam10 PE=1 SV=2	Adam10	O35598	O35598;E9PYF2;D3Z1E6	34			48723.4	163284
O35601	FYN-binding protein 1 OS=Mus musculus OX=10090 GN=Fyb1 PE=1 SV=2	Fyb1	O35601	O35601	12			12022	24218.3
O35604	NPC intracellular cholesterol transporter 1 OS=Mus musculus OX=10090 GN=Npc1 PE=1 SV=2	Npc1	O35604	O35604	8			17153.7	63603.2
O35607	Bone morphogenetic protein receptor type-2 OS=Mus musculus OX=10090 GN=Bmpr2 PE=1 SV=1	Bmpr2	O35607	O35607	7			8075.04
O35609	Secretory carrier-associated membrane protein 3 OS=Mus musculus OX=10090 GN=Scamp3 PE=1 SV=3	Scamp3	O35609	O35609;E9Q855;Q3UXS0	9		20037.5	142311	7899.46
O35623	BET1 homolog OS=Mus musculus OX=10090 GN=Bet1 PE=1 SV=1	Bet1	O35623	O35623	2			8996.26
O35632	Hyaluronidase-2 OS=Mus musculus OX=10090 GN=Hyal2 PE=1 SV=2	Hyal2	O35632	O35632	2			3440.26
O35639	Annexin A3 OS=Mus musculus OX=10090 GN=Anxa3 PE=1 SV=4	Anxa3	O35639	O35639;A0A0G2JGL7;Q3TET3	8			15045.1	14168.4
O35643	AP-1 complex subunit beta-1 OS=Mus musculus OX=10090 GN=Ap1b1 PE=1 SV=2	Ap1b1	O35643	O35643;Q5SVG4;Q5SVG5	26			174076	147663
O35648	Centrin-3 OS=Mus musculus OX=10090 GN=Cetn3 PE=1 SV=1	Cetn3	O35648	O35648;A0A286YCB3;A0A286YD15;A0A286YDP0;A0A286YDS3	4			4320.82	14892.9
O35657	Sialidase-1 OS=Mus musculus OX=10090 GN=Neu1 PE=1 SV=1	Neu1	O35657	O35657	6			22535.6
O35664	Interferon alpha/beta receptor 2 OS=Mus musculus OX=10090 GN=Ifnar2 PE=1 SV=2	Ifnar2	O35664	O35664	6			29314.3
O35682	Myeloid-associated differentiation marker OS=Mus musculus OX=10090 GN=Myadm PE=1 SV=2	Myadm	O35682	O35682;A0A0N4SW94	7			126480	93911.7
O35683	NADH dehydrogenase [ubiquinone] 1 alpha subcomplex subunit 1 OS=Mus musculus OX=10090 GN=Ndufa1 PE=1 SV=1	Ndufa1	O35683	O35683	1			28965
O35685	Nuclear migration protein nudC OS=Mus musculus OX=10090 GN=Nudc PE=1 SV=1	Nudc	O35685	O35685	22	194337		123103	129480
O35691	Pinin OS=Mus musculus OX=10090 GN=Pnn PE=1 SV=4	Pnn	O35691	O35691;Q3TUQ5	13			36727.1	74960.5
O35704	Serine palmitoyltransferase 1 OS=Mus musculus OX=10090 GN=Sptlc1 PE=1 SV=2	Sptlc1	O35704	O35704	15		55606.7	55558.2	106157
O35737	Heterogeneous nuclear ribonucleoprotein H OS=Mus musculus OX=10090 GN=Hnrnph1 PE=1 SV=3	Hnrnph1	O35737	O35737;Q8C2Q7	7	83463.1		29294.5	32591.8
O35841	Apoptosis inhibitor 5 OS=Mus musculus OX=10090 GN=Api5 PE=1 SV=2	Api5	O35841	O35841	20			38103.1	12464.7
O35855	Branched-chain-amino-acid aminotransferase, mitochondrial OS=Mus musculus OX=10090 GN=Bcat2 PE=1 SV=2	Bcat2	O35855	O35855;A0A1B0GX27;O88374;A0A1B0GST1	14			58217.3	24685.8
O35857	Mitochondrial import inner membrane translocase subunit TIM44 OS=Mus musculus OX=10090 GN=Timm44 PE=1 SV=2	Timm44	O35857	O35857	17			57309
O35864	COP9 signalosome complex subunit 5 OS=Mus musculus OX=10090 GN=Cops5 PE=1 SV=3	Cops5	O35864	O35864;A0A087WQ60;A0A087WQA8	9			7934
O35874	Neutral amino acid transporter A OS=Mus musculus OX=10090 GN=Slc1a4 PE=1 SV=1	Slc1a4	O35874	O35874;Q5SSP3	8			75330.2	10552.1
O35887	Calumenin OS=Mus musculus OX=10090 GN=Calu PE=1 SV=1	Calu	O35887	O35887;G3UWR0;G3UY49	2			12133.4
O35900	U6 snRNA-associated Sm-like protein LSm2 OS=Mus musculus OX=10090 GN=Lsm2 PE=1 SV=1	Lsm2	O35900	O35900;O35901	5			28796.7	45786.2
O35904	Phosphatidylinositol 4,5-bisphosphate 3-kinase catalytic subunit delta isoform OS=Mus musculus OX=10090 GN=Pik3cd PE=1 SV=2	Pik3cd	O35904	O35904;Q3T9Y0;B0QZL5;Q3TBW3;Q3UDT3;Q8CI98	3			12955.8
O35943	Frataxin, mitochondrial OS=Mus musculus OX=10090 GN=Fxn PE=1 SV=1	Fxn	O35943	O35943	4			14214.1
O35955	Proteasome subunit beta type-10 OS=Mus musculus OX=10090 GN=Psmb10 PE=1 SV=1	Psmb10	O35955	O35955	1			5157.17
O35963	Ras-related protein Rab-33B OS=Mus musculus OX=10090 GN=Rab33b PE=1 SV=1	Rab33b	O35963	O35963	4		91658.5	66509.1	105207
O35972	Large ribosomal subunit protein uL23m OS=Mus musculus OX=10090 GN=Mrpl23 PE=1 SV=1	Mrpl23	O35972	O35972;A0A1B0GQZ1;A0A1B0GSZ9	5			14499.1
O35988	Syndecan-4 OS=Mus musculus OX=10090 GN=Sdc4 PE=1 SV=1	Sdc4	O35988	O35988	4			7888.7	17973.5
O54692	Centromere/kinetochore protein zw10 homolog OS=Mus musculus OX=10090 GN=Zw10 PE=1 SV=3	Zw10	O54692	O54692	28			27033
O54734	Dolichyl-diphosphooligosaccharide--protein glycosyltransferase 48 kDa subunit OS=Mus musculus OX=10090 GN=Ddost PE=1 SV=2	Ddost	O54734	O54734	19		109973	320198	120741
O54774	AP-3 complex subunit delta-1 OS=Mus musculus OX=10090 GN=Ap3d1 PE=1 SV=1	Ap3d1	O54774	O54774	17			7227.42
O54781	SRSF protein kinase 2 OS=Mus musculus OX=10090 GN=Srpk2 PE=1 SV=2	Srpk2	O54781	O54781;A0A0R4J124;A0A0G2JG74;Q6P5E1	6			3757.75
O54782	Epididymis-specific alpha-mannosidase OS=Mus musculus OX=10090 GN=Man2b2 PE=1 SV=2	Man2b2	O54782	O54782;F6TMZ3	15			24800.9	26798.2
O54784	Death-associated protein kinase 3 OS=Mus musculus OX=10090 GN=Dapk3 PE=1 SV=1	Dapk3	O54784	O54784	2			3286.1
O54824	Pro-interleukin-16 OS=Mus musculus OX=10090 GN=Il16 PE=1 SV=3	Il16	O54824	O54824	5			11935.5
O54825	Bystin OS=Mus musculus OX=10090 GN=Bysl PE=1 SV=3	Bysl	O54825	O54825	10			7668.22	9099.33
O54833	Casein kinase II subunit alpha' OS=Mus musculus OX=10090 GN=Csnk2a2 PE=1 SV=1	Csnk2a2	O54833	O54833	8			7039.46
O54879	High mobility group protein B3 OS=Mus musculus OX=10090 GN=Hmgb3 PE=1 SV=3	Hmgb3	O54879	O54879;A2AP78	2			8307.27
O54885	TYRO protein tyrosine kinase-binding protein OS=Mus musculus OX=10090 GN=Tyrobp PE=1 SV=1	Tyrobp	O54885	O54885;A0A140LHP7	1			14221.2
O54916	RalBP1-associated Eps domain-containing protein 1 OS=Mus musculus OX=10090 GN=Reps1 PE=1 SV=2	Reps1	O54916	O54916;D3Z2E3;E9Q632;F6R6F1;F6YT69	9			9349.03
O54918	Bcl-2-like protein 11 OS=Mus musculus OX=10090 GN=Bcl2l11 PE=1 SV=1	Bcl2l11	O54918	O54918	2			9812.91
O54931	PALM2-AKAP2 fusion protein OS=Mus musculus OX=10090 GN=Pakap PE=1 SV=4	Pakap	O54931	O54931;A2API8;F7AA26	1			4937.36
O54940	BCL2/adenovirus E1B 19 kDa protein-interacting protein 2 OS=Mus musculus OX=10090 GN=Bnip2 PE=1 SV=2	Bnip2	O54940	O54940;F6VF29;G5E8U9;Q91VL0	3			6824.12
O54946	DnaJ homolog subfamily B member 6 OS=Mus musculus OX=10090 GN=Dnajb6 PE=1 SV=4	Dnajb6	O54946	O54946;Q9QYI8;A0A0G2JEI3;A0A0G2JER9;A0A0G2JGN9;G3X8S5	6			14843.5
O54950	5'-AMP-activated protein kinase subunit gamma-1 OS=Mus musculus OX=10090 GN=Prkag1 PE=1 SV=2	Prkag1	O54950	O54950;A0A2R8VHU2	8			10515.2
O54956	DNA polymerase epsilon subunit 2 OS=Mus musculus OX=10090 GN=Pole2 PE=2 SV=2	Pole2	O54956	O54956;A0A1Y7VN66;A0A1Y7VLU2	2			2759.68
O54962	Barrier-to-autointegration factor OS=Mus musculus OX=10090 GN=Banf1 PE=1 SV=1	Banf1	O54962	O54962	10		93654.1	1011370	1682300
O54965	E3 ubiquitin-protein ligase RNF13 OS=Mus musculus OX=10090 GN=Rnf13 PE=1 SV=2	Rnf13	O54965	O54965;Q8C4F9;Q8CB78;A0A0G2JEM4;A0A0G2JGT7	7			5025.44	5204.45
O54984	ATPase GET3 OS=Mus musculus OX=10090 GN=Get3 PE=1 SV=2	Get3	O54984	O54984	13			33796.2	12864.2
O54988	STE20-like serine/threonine-protein kinase OS=Mus musculus OX=10090 GN=Slk PE=1 SV=2	Slk	O54988	O54988	27		71206.1	364037	468161
O54992	MAP kinase-activated protein kinase 5 OS=Mus musculus OX=10090 GN=Mapkapk5 PE=1 SV=1	Mapkapk5	O54992	O54992;A0A0G2JDF3;A0A0G2JDU2	1			12693.8
O55003	BCL2/adenovirus E1B 19 kDa protein-interacting protein 3 OS=Mus musculus OX=10090 GN=Bnip3 PE=1 SV=1	Bnip3	O55003	O55003;A0A1B0GT26	2			16540.5
O55013	Trafficking protein particle complex subunit 3 OS=Mus musculus OX=10090 GN=Trappc3 PE=1 SV=1	Trappc3	O55013	O55013	8			17891.8
O55022	Membrane-associated progesterone receptor component 1 OS=Mus musculus OX=10090 GN=Pgrmc1 PE=1 SV=4	Pgrmc1	O55022	O55022	11			91112.7	46254.2
O55023	Inositol monophosphatase 1 OS=Mus musculus OX=10090 GN=Impa1 PE=1 SV=1	Impa1	O55023	O55023;Q80ZJ2;Q924B0;A0A0A6YW07	7			14461.1
O55029	Coatomer subunit beta' OS=Mus musculus OX=10090 GN=Copb2 PE=1 SV=2	Copb2	O55029	O55029	52	36620.1	23739.6	95269.6	111842
O55057	Retinal rod rhodopsin-sensitive cGMP 3',5'-cyclic phosphodiesterase subunit delta OS=Mus musculus OX=10090 GN=Pde6d PE=1 SV=1	Pde6d	O55057	O55057;M0QWG6	2			4182.54	18027.9
O55098	Serine/threonine-protein kinase 10 OS=Mus musculus OX=10090 GN=Stk10 PE=1 SV=2	Stk10	O55098	O55098	18			63111.3
O55100	Synaptogyrin-1 OS=Mus musculus OX=10090 GN=Syngr1 PE=1 SV=2	Syngr1	O55100	O55100	2			24267
O55101	Synaptogyrin-2 OS=Mus musculus OX=10090 GN=Syngr2 PE=2 SV=1	Syngr2	O55101	O55101;B0QZP8;H3BIZ8;H3BJY1;H3BKF4	2			6304.33	21274.1
O55102	Biogenesis of lysosome-related organelles complex 1 subunit 1 OS=Mus musculus OX=10090 GN=Bloc1s1 PE=1 SV=2	Bloc1s1	O55102	O55102;D3YVM8;D3Z4L7	3			8460.58
O55106	Striatin OS=Mus musculus OX=10090 GN=Strn PE=1 SV=2	Strn	O55106	O55106;F8WH41	11			10646.2
O55125	Protein NipSnap homolog 1 OS=Mus musculus OX=10090 GN=Nipsnap1 PE=1 SV=1	Nipsnap1	O55125	O55125	7			7553.29
O55126	Protein NipSnap homolog 2 OS=Mus musculus OX=10090 GN=Nipsnap2 PE=1 SV=1	Nipsnap2	O55126	O55126;Q7TMG8	6			37387.1	29321.6
O55128	Histone deacetylase complex subunit SAP18 OS=Mus musculus OX=10090 GN=Sap18 PE=1 SV=1	Sap18	O55128	O55128;E9Q317;D3YY55	11			46096.8	39669.9
O55135	Eukaryotic translation initiation factor 6 OS=Mus musculus OX=10090 GN=Eif6 PE=1 SV=2	Eif6	O55135	O55135	6			65159.5	32533.4
O55142	Large ribosomal subunit protein eL33 OS=Mus musculus OX=10090 GN=Rpl35a PE=1 SV=2	Rpl35a	O55142	O55142	16		396926	709876	139343
O55143	Sarcoplasmic/endoplasmic reticulum calcium ATPase 2 OS=Mus musculus OX=10090 GN=Atp2a2 PE=1 SV=2	Atp2a2	O55143	O55143	54	65068.8	363555	792365	327500
O55201	Transcription elongation factor SPT5 OS=Mus musculus OX=10090 GN=Supt5h PE=1 SV=1	Supt5h	O55201	O55201	2		134413	6752.92	22091.8
O55222	Integrin-linked protein kinase OS=Mus musculus OX=10090 GN=Ilk PE=1 SV=2	Ilk	O55222	O55222;A0A1B0GR42;A0A1B0GRF6;D3YZA5	13			36990.2
O55234	Proteasome subunit beta type-5 OS=Mus musculus OX=10090 GN=Psmb5 PE=1 SV=3	Psmb5	O55234	O55234;Q8BTY5	9			7261.03	8290.25
O55236	mRNA-capping enzyme OS=Mus musculus OX=10090 GN=Rngtt PE=1 SV=1	Rngtt	O55236	O55236;Q9DCC1	4			4529.79
O55242	Sigma non-opioid intracellular receptor 1 OS=Mus musculus OX=10090 GN=Sigmar1 PE=1 SV=1	Sigmar1	O55242	O55242	4			15379.4	34654.3
O70126	Aurora kinase B OS=Mus musculus OX=10090 GN=Aurkb PE=1 SV=2	Aurkb	O70126	O70126	9			12245.1
O70133	ATP-dependent RNA helicase A OS=Mus musculus OX=10090 GN=Dhx9 PE=1 SV=2	Dhx9	O70133	E9QNN1;O70133;A0A087WPL5;Q3UR42;A0A087WRT3;A0A0R4J2C3	43		161525	55357.3	54300.2
O70145	Neutrophil cytosol factor 2 OS=Mus musculus OX=10090 GN=Ncf2 PE=1 SV=1	Ncf2	O70145	O70145	21			36855.2
O70152	Dolichol-phosphate mannosyltransferase subunit 1 OS=Mus musculus OX=10090 GN=Dpm1 PE=1 SV=1	Dpm1	O70152	O70152;F8WII3	11			22844.2
O70161	Phosphatidylinositol 4-phosphate 5-kinase type-1 gamma OS=Mus musculus OX=10090 GN=Pip5k1c PE=1 SV=2	Pip5k1c	O70161	O70161;F8WHW6	11			12658.1
O70172	Phosphatidylinositol 5-phosphate 4-kinase type-2 alpha OS=Mus musculus OX=10090 GN=Pip4k2a PE=1 SV=1	Pip4k2a	O70172	O70172;F6RJE8	10			29791.5	40365.6
O70194	Eukaryotic translation initiation factor 3 subunit D OS=Mus musculus OX=10090 GN=Eif3d PE=1 SV=2	Eif3d	O70194	O70194	28			131335	163186
O70250	Phosphoglycerate mutase 2 OS=Mus musculus OX=10090 GN=Pgam2 PE=1 SV=3	Pgam2	O70250	O70250	1			7663.33
O70251	Elongation factor 1-beta OS=Mus musculus OX=10090 GN=Eef1b PE=1 SV=5	Eef1b	O70251	O70251;A0A087WS46	10			136365	16671.4
O70252	Heme oxygenase 2 OS=Mus musculus OX=10090 GN=Hmox2 PE=1 SV=1	Hmox2	O70252	O70252;D3YX62	17			86919.6	14218.9
O70274	Protein tyrosine phosphatase type IVA 2 OS=Mus musculus OX=10090 GN=Ptp4a2 PE=1 SV=1	Ptp4a2	O70274	O70274	2			18802.7
O70281	Protein-tyrosine sulfotransferase 1 OS=Mus musculus OX=10090 GN=Tpst1 PE=1 SV=1	Tpst1	O70281	O70281;O88856;D3Z1F4;Q3TQN1	5			12235.8
O70293	G protein-coupled receptor kinase 6 OS=Mus musculus OX=10090 GN=Grk6 PE=1 SV=1	Grk6	O70293	O70293;A0A286YDA5;A0A286YDZ5;A0A286YE10;Q9EP84	6			8827.3
O70305	Ataxin-2 OS=Mus musculus OX=10090 GN=Atxn2 PE=1 SV=1	Atxn2	O70305	O70305;A0A286YDU2;E9QM77;F6U2C2;F7B6X4	8			8618.08	256949
O70309	Integrin beta-5 OS=Mus musculus OX=10090 GN=Itgb5 PE=1 SV=2	Itgb5	O70309	O70309;G5E8F8;Q6PE70	14			19172.1	76614.8
O70310	Glycylpeptide N-tetradecanoyltransferase 1 OS=Mus musculus OX=10090 GN=Nmt1 PE=1 SV=1	Nmt1	O70310	O70310;O70311;A2AJH3;F7APP3	21		19063	49048	36887.8
O70311	Glycylpeptide N-tetradecanoyltransferase 2 OS=Mus musculus OX=10090 GN=Nmt2 PE=1 SV=1	Nmt2	O70311	O70311;A2AJH3;F7APP3	8			12148.3
O70318	Band 4.1-like protein 2 OS=Mus musculus OX=10090 GN=Epb41l2 PE=1 SV=2	Epb41l2	O70318	O70318;A0A1W2P6I5;Q80UE4;Q80UE5;Q8C928	55		114732	173210	72381.1
O70325	Phospholipid hydroperoxide glutathione peroxidase GPX4 OS=Mus musculus OX=10090 GN=Gpx4 PE=1 SV=4	Gpx4	O70325	O70325;S4R1E5	10			35136.9	39438.8
O70370	Cathepsin S OS=Mus musculus OX=10090 GN=Ctss PE=1 SV=2	Ctss	O70370	O70370;F6WR04	10			210340	722725
O70378	ER membrane protein complex subunit 8 OS=Mus musculus OX=10090 GN=Emc8 PE=1 SV=1	Emc8	O70378	O70378;M0QWC9;M0QWE2;M0QWI7;M0QWS0	12			41936.3	26314.7
O70404	Vesicle-associated membrane protein 8 OS=Mus musculus OX=10090 GN=Vamp8 PE=1 SV=1	Vamp8	O70404	O70404;A0A0R4J0R1;A0A0U1RPE8	7			88753.2	32878.3
O70422	General transcription factor IIH subunit 4 OS=Mus musculus OX=10090 GN=Gtf2h4 PE=1 SV=1	Gtf2h4	O70422	O70422	3			3843.31
O70435	Proteasome subunit alpha type-3 OS=Mus musculus OX=10090 GN=Psma3 PE=1 SV=3	Psma3	O70435	O70435;E0CYL6;E0CZ34;F8WH02	9			43348.7	48605.4
O70439	Syntaxin-7 OS=Mus musculus OX=10090 GN=Stx7 PE=1 SV=3	Stx7	O70439	O70439;Q8BH40	9			70968.2	39310.7
O70456	14-3-3 protein sigma OS=Mus musculus OX=10090 GN=Sfn PE=1 SV=2	Sfn	O70456	O70456	1			25030.7
O70469	Docking protein 2 OS=Mus musculus OX=10090 GN=Dok2 PE=1 SV=1	Dok2	O70469	O70469	4			7332.69	8605.63
O70472	Transmembrane protein 131 OS=Mus musculus OX=10090 GN=Tmem131 PE=2 SV=2	Tmem131	O70472	O70472	14			10163.4
O70479	BTB/POZ domain-containing adapter for CUL3-mediated RhoA degradation protein 2 OS=Mus musculus OX=10090 GN=Tnfaip1 PE=2 SV=1	Tnfaip1	O70479	O70479	1			4489.67
O70480	Vesicle-associated membrane protein 4 OS=Mus musculus OX=10090 GN=Vamp4 PE=1 SV=1	Vamp4	O70480	O70480;Q8BSN6	8		181407	102873	71778.4
O70492	Sorting nexin-3 OS=Mus musculus OX=10090 GN=Snx3 PE=1 SV=3	Snx3	O70492	O70492;Q78ZM0;D3Z6Z0	11			64679.2	39139.2
O70493	Sorting nexin-12 OS=Mus musculus OX=10090 GN=Snx12 PE=1 SV=1	Snx12	O70493	O70493;Q3V2H3;Q3TGS7;Q6ZWQ5	4			20699
O70496	H(+)/Cl(-) exchange transporter 7 OS=Mus musculus OX=10090 GN=Clcn7 PE=1 SV=1	Clcn7	O70496	O70496;E9PYL4;F6SUM2;A0A3B2W4I8	7			7632.85
O70503	Very-long-chain 3-oxoacyl-CoA reductase OS=Mus musculus OX=10090 GN=Hsd17b12 PE=1 SV=1	Hsd17b12	O70503	O70503	18		64308.2	244836	69911.4
O70551	SRSF protein kinase 1 OS=Mus musculus OX=10090 GN=Srpk1 PE=1 SV=2	Srpk1	O70551	O70551;A0A3B2W430;A0A3B2W4B9;F8WGJ7	13			14904.9	14473.8
O70566	Protein diaphanous homolog 2 OS=Mus musculus OX=10090 GN=Diaph2 PE=1 SV=2	Diaph2	O70566	O70566;E9Q4U7;Q6W4W7	13			9779.45
O70572	Sphingomyelin phosphodiesterase 2 OS=Mus musculus OX=10090 GN=Smpd2 PE=1 SV=1	Smpd2	O70572	O70572	9			5521.08	8533.61
O70579	Peroxisomal membrane protein PMP34 OS=Mus musculus OX=10090 GN=Slc25a17 PE=1 SV=1	Slc25a17	O70579	O70579;A0A2R8VI88	7			16572.4	20011.5
O70585	Dystrobrevin beta OS=Mus musculus OX=10090 GN=Dtnb PE=1 SV=3	Dtnb	O70585	O70585;G3UXK0;G3UY34;G3UYM7;G3UZ87;G3UZJ3;Q8C8Z9;Q8K0N0;G3UXI3	1			1628.31
O70589	Peripheral plasma membrane protein CASK OS=Mus musculus OX=10090 GN=Cask PE=1 SV=2	Cask	O70589	O70589;A0A067XG53;B1AUH5	30			24150.2	24892
O70591	Prefoldin subunit 2 OS=Mus musculus OX=10090 GN=Pfdn2 PE=1 SV=2	Pfdn2	O70591	O70591	6			49876.9
O88188	Lymphocyte antigen 86 OS=Mus musculus OX=10090 GN=Ly86 PE=1 SV=1	Ly86	O88188	O88188	2			29652	33386
O88207	Collagen alpha-1(V) chain OS=Mus musculus OX=10090 GN=Col5a1 PE=1 SV=2	Col5a1	O88207	O88207	2	4145290		2856.48
O88291	DBIRD complex subunit ZNF326 OS=Mus musculus OX=10090 GN=Znf326 PE=1 SV=1	Znf326	O88291	O88291;A0A0R4J098;D3YXQ7	3			7901.39
O88324	CD83 antigen OS=Mus musculus OX=10090 GN=Cd83 PE=2 SV=1	Cd83	O88324	O88324	2			2222.33
O88325	Alpha-N-acetylglucosaminidase OS=Mus musculus OX=10090 GN=Naglu PE=1 SV=1	Naglu	O88325	O88325	20			56218.1	128058
O88342	WD repeat-containing protein 1 OS=Mus musculus OX=10090 GN=Wdr1 PE=1 SV=3	Wdr1	O88342	O88342;A0A0J9YU05	23			85213.8	207348
O88351	Inhibitor of nuclear factor kappa-B kinase subunit beta OS=Mus musculus OX=10090 GN=Ikbkb PE=1 SV=1	Ikbkb	O88351	O88351;Q5D0E0;A0A0R4J0T4;Q3U141;F6ULQ4	6			5827.86
O88396	GrpE protein homolog 2, mitochondrial OS=Mus musculus OX=10090 GN=Grpel2 PE=2 SV=2	Grpel2	O88396	O88396	2			3765.66
O88398	Advillin OS=Mus musculus OX=10090 GN=Avil PE=1 SV=2	Avil	O88398	O88398	17			8651.42
O88413	Tubby-related protein 3 OS=Mus musculus OX=10090 GN=Tulp3 PE=1 SV=1	Tulp3	O88413	O88413	2			4152.09
O88441	Metaxin-2 OS=Mus musculus OX=10090 GN=Mtx2 PE=1 SV=1	Mtx2	O88441	O88441	9		28725.8	67297.8	12656.9
O88447	Kinesin light chain 1 OS=Mus musculus OX=10090 GN=Klc1 PE=1 SV=3	Klc1	O88447	O88447;Q8CD76;A0A5F8MPZ2;E9Q7C9;Q5UE59;Q7TNF4	13			15517.4
O88448	Kinesin light chain 2 OS=Mus musculus OX=10090 GN=Klc2 PE=1 SV=1	Klc2	O88448	O88448;Q91YS4;Q9DBS5;D3YXZ3;D3Z5Y7	2			29096
O88455	7-dehydrocholesterol reductase OS=Mus musculus OX=10090 GN=Dhcr7 PE=1 SV=1	Dhcr7	O88455	O88455;A0A140LIT2	4			14547.8	35722
O88456	Calpain small subunit 1 OS=Mus musculus OX=10090 GN=Capns1 PE=1 SV=2	Capns1	O88456	O88456;Q9D7J7;A0A0R4J1C2	4			7360.83
O88466	Zinc finger protein 106 OS=Mus musculus OX=10090 GN=Znf106 PE=1 SV=3	Znf106	O88466	O88466;E9Q7S1;R4GML0	1			963.353
O88487	Cytoplasmic dynein 1 intermediate chain 2 OS=Mus musculus OX=10090 GN=Dync1i2 PE=1 SV=1	Dync1i2	O88487	O88487;A2BFF5;A2BFF8;A2BFF9;Q3TPJ8	13		73828.2	39245.3	6899.05
O88502	High affinity cAMP-specific and IBMX-insensitive 3',5'-cyclic phosphodiesterase 8A OS=Mus musculus OX=10090 GN=Pde8a PE=1 SV=1	Pde8a	O88502	O88502	1			429.793
O88512	AP-1 complex subunit gamma-like 2 OS=Mus musculus OX=10090 GN=Ap1g2 PE=1 SV=2	Ap1g2	O88512	O88512	9			18315.3
O88520	Leucine-rich repeat protein SHOC-2 OS=Mus musculus OX=10090 GN=Shoc2 PE=1 SV=2	Shoc2	O88520	O88520;A0A494BAG1	4			10538.4
O88522	NF-kappa-B essential modulator OS=Mus musculus OX=10090 GN=Ikbkg PE=1 SV=2	Ikbkg	O88522	O88522;Q7TSS3;E9Q2Y3;Q8VC91;A3KG37;A3KG38;A3KG39;A3KG40;A3KG41	2			3281.31
O88531	Palmitoyl-protein thioesterase 1 OS=Mus musculus OX=10090 GN=Ppt1 PE=1 SV=2	Ppt1	O88531	O88531;B1B0P8;B1B0P9	11			107936	194205
O88532	Zinc finger RNA-binding protein OS=Mus musculus OX=10090 GN=Zfr PE=1 SV=2	Zfr	O88532	O88532	8			11429.1
O88543	COP9 signalosome complex subunit 3 OS=Mus musculus OX=10090 GN=Cops3 PE=1 SV=3	Cops3	O88543	O88543;F6YCA7	8			13479.6
O88544	COP9 signalosome complex subunit 4 OS=Mus musculus OX=10090 GN=Cops4 PE=1 SV=1	Cops4	O88544	O88544;D3YV99;D3Z1R9;F6QTS1	13			16035.8
O88545	COP9 signalosome complex subunit 6 OS=Mus musculus OX=10090 GN=Cops6 PE=1 SV=1	Cops6	O88545	O88545;D3Z0F5	8			17098.3
O88554	Poly [ADP-ribose] polymerase 2 OS=Mus musculus OX=10090 GN=Parp2 PE=1 SV=3	Parp2	O88554	O88554;A0A2I3BPY1	12			7073.01	111322
O88569	Heterogeneous nuclear ribonucleoproteins A2/B1 OS=Mus musculus OX=10090 GN=Hnrnpa2b1 PE=1 SV=2	Hnrnpa2b1	O88569	O88569;A0A0N4SUM2	22	66846.5		234108	148835
O88572	Low-density lipoprotein receptor-related protein 6 OS=Mus musculus OX=10090 GN=Lrp6 PE=1 SV=1	Lrp6	O88572	A0A0R4J0A9;O88572	4			2031.91
O88574	Histone deacetylase complex subunit SAP30 OS=Mus musculus OX=10090 GN=Sap30 PE=1 SV=1	Sap30	O88574	O88574	2			3160.56
O88587	Catechol O-methyltransferase OS=Mus musculus OX=10090 GN=Comt PE=1 SV=2	Comt	O88587	O88587;D3Z227	10			32419.5	7280.25
O88597	Beclin-1 OS=Mus musculus OX=10090 GN=Becn1 PE=1 SV=3	Becn1	O88597	O88597;E9PYD6	4			4488.98
O88622	Poly(ADP-ribose) glycohydrolase OS=Mus musculus OX=10090 GN=Parg PE=1 SV=2	Parg	O88622	O88622;E9Q088;G3X8U8	1			3677.12
O88630	Golgi SNAP receptor complex member 1 OS=Mus musculus OX=10090 GN=Gosr1 PE=1 SV=2	Gosr1	O88630	O88630	8			32456.4
O88653	Ragulator complex protein LAMTOR3 OS=Mus musculus OX=10090 GN=Lamtor3 PE=1 SV=1	Lamtor3	O88653	O88653	4		40732.9	55334.2	34985.1
O88668	Protein CREG1 OS=Mus musculus OX=10090 GN=Creg1 PE=1 SV=1	Creg1	O88668	O88668;J3QP41	3		6516950	83444.1	535049
O88685	26S proteasome regulatory subunit 6A OS=Mus musculus OX=10090 GN=Psmc3 PE=1 SV=2	Psmc3	O88685	O88685;B7ZCF1;A2AGN7	15			6263.97	5267.31
O88693	Ceramide glucosyltransferase OS=Mus musculus OX=10090 GN=Ugcg PE=1 SV=1	Ugcg	O88693	O88693	5			11946.6
O88696	ATP-dependent Clp protease proteolytic subunit, mitochondrial OS=Mus musculus OX=10090 GN=Clpp PE=1 SV=1	Clpp	O88696	O88696	8			18932.7
O88697	Serine/threonine-protein kinase 16 OS=Mus musculus OX=10090 GN=Stk16 PE=1 SV=3	Stk16	O88697	O88697;A0A087WQ12;A0A087WQT0	4			7251.22
O88712	C-terminal-binding protein 1 OS=Mus musculus OX=10090 GN=Ctbp1 PE=1 SV=2	Ctbp1	O88712	O88712;A0A0J9YU62;A0A0J9YU66;A0A0J9YUM4;A0A0J9YUR5;A0A0J9YVI3	1			7737
O88736	3-keto-steroid reductase/17-beta-hydroxysteroid dehydrogenase 7 OS=Mus musculus OX=10090 GN=Hsd17b7 PE=1 SV=1	Hsd17b7	O88736	O88736;Q8C5N9	11			60960.8	34467.2
O88738	Baculoviral IAP repeat-containing protein 6 OS=Mus musculus OX=10090 GN=Birc6 PE=1 SV=2	Birc6	O88738	O88738;A0A3Q4EH00;S4R1L5;S4R2P8	28			6229.22	11334.6
O88741	Ganglioside-induced differentiation-associated protein 1 OS=Mus musculus OX=10090 GN=Gdap1 PE=1 SV=1	Gdap1	O88741	O88741	1			3065.59	22662
O88746	Target of Myb1 membrane trafficking protein OS=Mus musculus OX=10090 GN=Tom1 PE=1 SV=1	Tom1	O88746	O88746;Q3UDC3	8			6708.08
O88783	Coagulation factor V OS=Mus musculus OX=10090 GN=F5 PE=1 SV=1	F5	O88783	O88783	7			21689.2	82510.9
O88792	Junctional adhesion molecule A OS=Mus musculus OX=10090 GN=F11r PE=1 SV=2	F11r	O88792	O88792	5			16045	150828
O88796	Ribonuclease P protein subunit p30 OS=Mus musculus OX=10090 GN=Rpp30 PE=1 SV=1	Rpp30	O88796	O88796	4			2567.26
O88811	Signal transducing adapter molecule 2 OS=Mus musculus OX=10090 GN=Stam2 PE=1 SV=1	Stam2	O88811	O88811	5			6931.26
O88822	Lathosterol oxidase OS=Mus musculus OX=10090 GN=Sc5d PE=2 SV=2	Sc5d	O88822	O88822	2			7082.32
O88824	Protein JTB OS=Mus musculus OX=10090 GN=Jtb PE=1 SV=1	Jtb	O88824	O88824;D3Z4D1	1			11512.4	15754.3
O88829	Lactosylceramide alpha-2,3-sialyltransferase OS=Mus musculus OX=10090 GN=St3gal5 PE=1 SV=2	St3gal5	O88829	O88829;A0A0R4J1J3;A0A0U1RPP1	3			6201.09
O88839	Disintegrin and metalloproteinase domain-containing protein 15 OS=Mus musculus OX=10090 GN=Adam15 PE=1 SV=2	Adam15	O88839	O88839	17			70306.7	158669
O88842	FYVE, RhoGEF and PH domain-containing protein 3 OS=Mus musculus OX=10090 GN=Fgd3 PE=1 SV=1	Fgd3	O88842	O88842;A0A0R4J1D9;Q3TNB8	5			8076.53
O88844	Isocitrate dehydrogenase [NADP] cytoplasmic OS=Mus musculus OX=10090 GN=Idh1 PE=1 SV=2	Idh1	O88844	O88844;A0A087WPT4;A0A087WRS9	20			10004.5	33395.8
O88845	A-kinase anchor protein 10, mitochondrial OS=Mus musculus OX=10090 GN=Akap10 PE=1 SV=3	Akap10	O88845	O88845	8			10552.1
O88848	ADP-ribosylation factor-like protein 6 OS=Mus musculus OX=10090 GN=Arl6 PE=1 SV=1	Arl6	O88848	O88848;D3Z067	4			4139.48
O88856	Protein-tyrosine sulfotransferase 2 OS=Mus musculus OX=10090 GN=Tpst2 PE=1 SV=1	Tpst2	O88856	O88856;Q3TQN1	1			7171.19
O88876	Short-chain dehydrogenase/reductase 3 OS=Mus musculus OX=10090 GN=Dhrs3 PE=1 SV=2	Dhrs3	O88876	O88876;G5E8W9	4			5711.88
O88879	Apoptotic protease-activating factor 1 OS=Mus musculus OX=10090 GN=Apaf1 PE=1 SV=3	Apaf1	O88879	O88879;G3XA09	1			1712.6
O88892	Small EDRK-rich factor 1 OS=Mus musculus OX=10090 GN=Serf1 PE=1 SV=1	Serf1	O88892;P84102	O88892;P84102;B2KF73	1			16285.4
O88895	Histone deacetylase 3 OS=Mus musculus OX=10090 GN=Hdac3 PE=1 SV=2	Hdac3	O88895	O88895	1			4104.07
O88907	E3 SUMO-protein ligase PIAS1 OS=Mus musculus OX=10090 GN=Pias1 PE=1 SV=2	Pias1	O88907;Q8C5D8	O88907;Q8C5D8;F8WHS8;G3UWE3;Q3U556	1			2795.54
O88952	Protein lin-7 homolog C OS=Mus musculus OX=10090 GN=Lin7c PE=1 SV=2	Lin7c	O88952	O88952	11			169017	119519
O88958	Glucosamine-6-phosphate isomerase 1 OS=Mus musculus OX=10090 GN=Gnpda1 PE=1 SV=3	Gnpda1	O88958	O88958	4			6964
O88967	ATP-dependent zinc metalloprotease YME1L1 OS=Mus musculus OX=10090 GN=Yme1l1 PE=1 SV=1	Yme1l1	O88967	O88967	20			29002
O88983	Syntaxin-8 OS=Mus musculus OX=10090 GN=Stx8 PE=1 SV=1	Stx8	O88983	O88983	9			24764	32990.5
O88986	2-amino-3-ketobutyrate coenzyme A ligase, mitochondrial OS=Mus musculus OX=10090 GN=Gcat PE=1 SV=2	Gcat	O88986	O88986;E9PWY6	9			9174.67
O89001	Carboxypeptidase D OS=Mus musculus OX=10090 GN=Cpd PE=1 SV=2	Cpd	O89001	O89001	38			55792.8	22508
O89016	Lysosomal cobalamin transporter ABCD4 OS=Mus musculus OX=10090 GN=Abcd4 PE=1 SV=2	Abcd4	O89016	O89016;A0A1Y7VMF7	8			8575.25
O89017	Legumain OS=Mus musculus OX=10090 GN=Lgmn PE=1 SV=1	Lgmn	O89017	O89017	9			103663
O89023	Tripeptidyl-peptidase 1 OS=Mus musculus OX=10090 GN=Tpp1 PE=1 SV=2	Tpp1	O89023	O89023	8			189983
O89050	Muskelin OS=Mus musculus OX=10090 GN=Mkln1 PE=1 SV=1	Mkln1	O89050	O89050;F6UW85	9			4509.15
O89051	Integral membrane protein 2B OS=Mus musculus OX=10090 GN=Itm2b PE=1 SV=1	Itm2b	O89051	O89051;A0A2I3BPW7	4			12727.8
O89053	Coronin-1A OS=Mus musculus OX=10090 GN=Coro1a PE=1 SV=5	Coro1a	O89053	O89053;G3UYK8	28		130421	281167	365868
O89079	Coatomer subunit epsilon OS=Mus musculus OX=10090 GN=Cope PE=1 SV=3	Cope	O89079	O89079;D3Z315	16			21904.5	49875.6
O89086	RNA-binding protein 3 OS=Mus musculus OX=10090 GN=Rbm3 PE=1 SV=1	Rbm3	O89086	O89086;Q8BG13	5			133476
O89109	Intermediate conductance calcium-activated potassium channel protein 4 OS=Mus musculus OX=10090 GN=Kcnn4 PE=2 SV=1	Kcnn4	O89109	O89109	4	25418.3		4313.2
O89110	Caspase-8 OS=Mus musculus OX=10090 GN=Casp8 PE=1 SV=1	Casp8	O89110	O89110;A0A087WQT6	14			11340.1
O89116	Vesicle transport through interaction with t-SNAREs homolog 1A OS=Mus musculus OX=10090 GN=Vti1a PE=1 SV=1	Vti1a	O89116	O89116;Q5FWJ7;A0A286YDF2	7			41239.6
P00375	Dihydrofolate reductase OS=Mus musculus OX=10090 GN=Dhfr PE=1 SV=3	Dhfr	P00375	P00375	6			10784.4
P00397	Cytochrome c oxidase subunit 1 OS=Mus musculus OX=10090 GN=Mtco1 PE=1 SV=2	Mtco1	P00397	P00397	3			12363.4	65054.9
P00405	Cytochrome c oxidase subunit 2 OS=Mus musculus OX=10090 GN=Mtco2 PE=1 SV=1	Mtco2	P00405	P00405	5		70963.5	367428	344652
P00416	Cytochrome c oxidase subunit 3 OS=Mus musculus OX=10090 GN=mt-Co3 PE=1 SV=2	mt-Co3	P00416	P00416	1			6555.31
P00493	Hypoxanthine-guanine phosphoribosyltransferase OS=Mus musculus OX=10090 GN=Hprt1 PE=1 SV=3	Hprt1	P00493	P00493	11			46126.4	81214.1
P00848	ATP synthase subunit a OS=Mus musculus OX=10090 GN=Mtatp6 PE=1 SV=1	Mtatp6	P00848	P00848	2			4117.87
P01027	Complement C3 OS=Mus musculus OX=10090 GN=C3 PE=1 SV=3	C3	P01027	P01027	8	116575		8797.2	16721.8
P01029	Complement C4-B OS=Mus musculus OX=10090 GN=C4b PE=1 SV=3	C4b	P01029	P01029	2			6246.14	3065.81
P01887	Beta-2-microglobulin OS=Mus musculus OX=10090 GN=B2m PE=1 SV=2	B2m	P01887	P01887	5		64106.5	291382	585739
P01897	H-2 class I histocompatibility antigen, L-D alpha chain OS=Mus musculus OX=10090 GN=H2-L PE=1 SV=2	H2-L	P01897	P01897;P01899;G3UZP7	12		65103.2	105548	66142.6
P01900	H-2 class I histocompatibility antigen, D-D alpha chain OS=Mus musculus OX=10090 GN=H2-D1 PE=1 SV=1	H2-D1	P01900	P01895;P01900;Q4KN81	19		84053	532541	1167720
P01902	H-2 class I histocompatibility antigen, K-D alpha chain OS=Mus musculus OX=10090 GN=H2-K1 PE=1 SV=1	H2-K1	P01902	P01901;P01902;A0A494BA33;A0A494BAT0;G3UXW2;Q3TH01	24	38948.3	90903.2	172997	226073
P01942	Hemoglobin subunit alpha OS=Mus musculus OX=10090 GN=Hba PE=1 SV=2	Hba	P01942	P01942;P06467;Q91VB8;A7M7S6	4	354393	930578	68054.1	99077.9
P02088	Hemoglobin subunit beta-1 OS=Mus musculus OX=10090 GN=Hbb-b1 PE=1 SV=2	Hbb-b1	P02088;P02089	P02088;P02089;P02104;A8DUK4;E9Q223	2		887793	173790	132702
P02301	Histone H3.3C OS=Mus musculus OX=10090 GN=H3-5 PE=3 SV=3	H3-5	P02301;P68433;P84228;P84244	P02301;P68433;P84228;P84244;A0A1W2P768;E0CYN1;E0CYR7;E0CZ27;F8WI35	6		487075	862652	97383.2
P02468	Laminin subunit gamma-1 OS=Mus musculus OX=10090 GN=Lamc1 PE=1 SV=2	Lamc1	P02468	P02468;F8VQJ3;F6TLW1	4			48001.7	7805.22
P02535	Keratin, type I cytoskeletal 10 OS=Mus musculus OX=10090 GN=Krt10 PE=1 SV=3	Krt10	P02535	P02535;Q61781;Q8VCW2;Q9Z2K1;Q9Z320;Q61414;A2A513;B1AQ77	7	198125	1314110	43758.8	160616
P02798	Metallothionein-2 OS=Mus musculus OX=10090 GN=Mt2 PE=1 SV=2	Mt2	P02798	P02798	1			9695.69
P02802	Metallothionein-1 OS=Mus musculus OX=10090 GN=Mt1 PE=1 SV=1	Mt1	P02802	P02802	1			16378.8	5402.18
P02816	Prolactin-inducible protein homolog OS=Mus musculus OX=10090 GN=Pip PE=2 SV=3	Pip	P02816	P02816	2		108318	1978.8	13307.9
P03888	NADH-ubiquinone oxidoreductase chain 1 OS=Mus musculus OX=10090 GN=Mtnd1 PE=1 SV=3	Mtnd1	P03888	P03888	3			6313.67
P03899	NADH-ubiquinone oxidoreductase chain 3 OS=Mus musculus OX=10090 GN=mt-Nd3 PE=1 SV=3	mt-Nd3	P03899	P03899	1			12879.8
P03911	NADH-ubiquinone oxidoreductase chain 4 OS=Mus musculus OX=10090 GN=Mtnd4 PE=1 SV=1	Mtnd4	P03911	P03911	5			10799	28477.2
P03921	NADH-ubiquinone oxidoreductase chain 5 OS=Mus musculus OX=10090 GN=Mtnd5 PE=1 SV=3	Mtnd5	P03921	P03921	3			34043.7
P03930	ATP synthase protein 8 OS=Mus musculus OX=10090 GN=Mtatp8 PE=1 SV=1	Mtatp8	P03930	P03930	2		54967	142073
P03975	IgE-binding protein OS=Mus musculus OX=10090 GN=Iap PE=2 SV=1	Iap	P03975	P03975	20			27020	178447
P04104	Keratin, type II cytoskeletal 1 OS=Mus musculus OX=10090 GN=Krt1 PE=1 SV=4	Krt1	P04104	P04104;P11679;P50446;Q3TTY5;Q8BGZ7;Q922U2;Q9Z331;Q6IFZ6;Q8VED5;A0A2R8VHP3;Q3UV11	9	76377.8	711794	24928.6	104739
P04184	Thymidine kinase, cytosolic OS=Mus musculus OX=10090 GN=Tk1 PE=1 SV=3	Tk1	P04184	P04184	8			11528.7
P04202	Transforming growth factor beta-1 proprotein OS=Mus musculus OX=10090 GN=Tgfb1 PE=1 SV=1	Tgfb1	P04202	P04202	8			11049.7	26885.7
P04441	H-2 class II histocompatibility antigen gamma chain OS=Mus musculus OX=10090 GN=Cd74 PE=1 SV=3	Cd74	P04441	P04441	6			52776.9	33279.2
P04627	Serine/threonine-protein kinase A-Raf OS=Mus musculus OX=10090 GN=Araf PE=1 SV=2	Araf	P04627	P04627;E9Q0P8	4			4911.49	8559.5
P04925	Major prion protein OS=Mus musculus OX=10090 GN=Prnp PE=1 SV=2	Prnp	P04925	P04925	1			4786.01
P05063	Fructose-bisphosphate aldolase C OS=Mus musculus OX=10090 GN=Aldoc PE=1 SV=4	Aldoc	P05063	P05063;P05064;A6ZI44;D3YWI1	9		61474.5	149870	447372
P05064	Fructose-bisphosphate aldolase A OS=Mus musculus OX=10090 GN=Aldoa PE=1 SV=2	Aldoa	P05064	P05064;A6ZI44	27	821401	20284.9	191476	101462
P05132	cAMP-dependent protein kinase catalytic subunit alpha OS=Mus musculus OX=10090 GN=Prkaca PE=1 SV=3	Prkaca	P05132	P05132	3			3857.13	13253.2
P05201	Aspartate aminotransferase, cytoplasmic OS=Mus musculus OX=10090 GN=Got1 PE=1 SV=3	Got1	P05201	P05201	20			32148.8	40648
P05202	Aspartate aminotransferase, mitochondrial OS=Mus musculus OX=10090 GN=Got2 PE=1 SV=1	Got2	P05202	P05202	27	22179.8	30050	276835	41555.3
P05555	Integrin alpha-M OS=Mus musculus OX=10090 GN=Itgam PE=1 SV=2	Itgam	P05555	P05555;E9Q5K8;A0A0R4J1B4;E9Q604;G5E8F1;Q3U1U4	42		159172	148292	153725
P06151	L-lactate dehydrogenase A chain OS=Mus musculus OX=10090 GN=Ldha PE=1 SV=3	Ldha	P06151	P06151;A0A1B0GSR9;A0A1B0GSX0	19		154297	471999	21022.6
P06339	H-2 class I histocompatibility antigen, D-37 alpha chain OS=Mus musculus OX=10090 GN=H2-T23 PE=1 SV=1	H2-T23	P06339	P06339;Q4KN81	4			8224
P06745	Glucose-6-phosphate isomerase OS=Mus musculus OX=10090 GN=Gpi PE=1 SV=4	Gpi	P06745	P06745	17			156682	168719
P06795	ATP-dependent translocase ABCB1 OS=Mus musculus OX=10090 GN=Abcb1b PE=1 SV=1	Abcb1b	P06795	P06795;P21447	53			134903	73843.8
P06797	Procathepsin L OS=Mus musculus OX=10090 GN=Ctsl PE=1 SV=2	Ctsl	P06797	P06797	7			97506.7	268246
P06800	Receptor-type tyrosine-protein phosphatase C OS=Mus musculus OX=10090 GN=Ptprc PE=1 SV=4	Ptprc	P06800	P06800;S4R1M0	65		356009	882544	226902
P06804	Tumor necrosis factor OS=Mus musculus OX=10090 GN=Tnf PE=1 SV=2	Tnf	P06804	P06804;A0A0R4J210	2			1444
P06869	Urokinase-type plasminogen activator OS=Mus musculus OX=10090 GN=Plau PE=1 SV=1	Plau	P06869	P06869	11			5287.95	5517.95
P07091	Protein S100-A4 OS=Mus musculus OX=10090 GN=S100a4 PE=1 SV=1	S100a4	P07091	P07091;A0A0G2JGD2	4		135333	290679	19816.1
P07356	Annexin A2 OS=Mus musculus OX=10090 GN=Anxa2 PE=1 SV=2	Anxa2	P07356	P07356;B0V2N5	31	21730.2	404336	643683	347832
P07607	Thymidylate synthase OS=Mus musculus OX=10090 GN=Tyms PE=1 SV=1	Tyms	P07607	P07607	5			7314.75
P07724	Albumin OS=Mus musculus OX=10090 GN=Alb PE=1 SV=3	Alb	P07724	P07724	6	35833.5	351767	1005660	374133
P07742	Ribonucleoside-diphosphate reductase large subunit OS=Mus musculus OX=10090 GN=Rrm1 PE=1 SV=2	Rrm1	P07742	P07742	23	17497.7		17755.7	10710.8
P07901	Heat shock protein HSP 90-alpha OS=Mus musculus OX=10090 GN=Hsp90aa1 PE=1 SV=4	Hsp90aa1	P07901	P07901	28	212446	153972	38843.4	64219
P08003	Protein disulfide-isomerase A4 OS=Mus musculus OX=10090 GN=Pdia4 PE=1 SV=3	Pdia4	P08003	P08003;A0A0R4J0Z1	49		253203	784852	179877
P08030	Adenine phosphoribosyltransferase OS=Mus musculus OX=10090 GN=Aprt PE=1 SV=2	Aprt	P08030	P08030	9			39409.2	57990.7
P08043	Zinc finger protein ZFP2 OS=Mus musculus OX=10090 GN=Zfp2 PE=2 SV=2	Zfp2	P08043	A0A0U1RQ46;E9QAG8;P08043;Q6GQR8;Q6P560;Q8BZW4;A0A087WNP5;A0A087WQ98;A0A087WRJ1;A0A087WSF4;A0A0J9YUD4;A0A1Y7VK00;A0A571BGF1;A0A9L6KDL0;A2AQA0;A2ART4;A2AU83;D3Z5L4;E9PZP6;E9Q6S4;E9Q981;F7AFE4;F8VPU7;K7N5X2;K7N769;Q08BU3;Q6PEE4;Q91VL6;Q99LG7;A0A087WPI5;A0A087WPN2;A0A087WR27;A0A087WRH0;A0A087WRL6;A0A0J9YVH3;A0A0U1RNH4;A0A1B0GRI2;A0A1B0GRI9;A0A1B0GSM0;A0A1B0GT13;A0A1D5RLK0;A0A1D5RM15;A0A1W2P6H7;A0A1W2…	2			2377.77
P08101	Low affinity immunoglobulin gamma Fc region receptor II OS=Mus musculus OX=10090 GN=Fcgr2 PE=1 SV=2	Fcgr2	P08101	P08101;A0A0B4J1E6;A0A0B4J1G1;E9Q415	10			339449	714722
P08103	Tyrosine-protein kinase HCK OS=Mus musculus OX=10090 GN=Hck PE=1 SV=4	Hck	P08103	P08103;F6UND7	13			6171.7	37803.5
P08113	Endoplasmin OS=Mus musculus OX=10090 GN=Hsp90b1 PE=1 SV=2	Hsp90b1	P08113	P08113	56	146812	945782	3603890	282320
P08207	Protein S100-A10 OS=Mus musculus OX=10090 GN=S100a10 PE=1 SV=2	S100a10	P08207	P08207	5			192209	19807
P08226	Apolipoprotein E OS=Mus musculus OX=10090 GN=Apoe PE=1 SV=2	Apoe	P08226	P08226;A0A1B0GX15;G3UWN5	1				13422
P08228	Superoxide dismutase [Cu-Zn] OS=Mus musculus OX=10090 GN=Sod1 PE=1 SV=2	Sod1	P08228	P08228	6			56980.2	151649
P08249	Malate dehydrogenase, mitochondrial OS=Mus musculus OX=10090 GN=Mdh2 PE=1 SV=3	Mdh2	P08249	P08249;A0A0G2JF23	22		517954	1713160	270833
P08508	Low affinity immunoglobulin gamma Fc region receptor III OS=Mus musculus OX=10090 GN=Fcgr3 PE=1 SV=1	Fcgr3	P08508	P08508;A0A0B4J1M6;E9PUV2	2			66993.9	225889
P08752	Guanine nucleotide-binding protein G(i) subunit alpha-2 OS=Mus musculus OX=10090 GN=Gnai2 PE=1 SV=5	Gnai2	P08752	P08752	22	312762	276751	728252	156793
P08775	DNA-directed RNA polymerase II subunit RPB1 OS=Mus musculus OX=10090 GN=Polr2a PE=1 SV=3	Polr2a	P08775	P08775;A0A0R4J0V5	9			5543.63
P08905	Lysozyme C-2 OS=Mus musculus OX=10090 GN=Lyz2 PE=1 SV=2	Lyz2	P08905	P08905;P17897	7			365533	646086
P09055	Integrin beta-1 OS=Mus musculus OX=10090 GN=Itgb1 PE=1 SV=1	Itgb1	P09055	P09055	33		110760	186810	374974
P09103	Protein disulfide-isomerase OS=Mus musculus OX=10090 GN=P4hb PE=1 SV=2	P4hb	P09103	P09103;E9Q8G8	38		241517	1549360	849281
P09405	Nucleolin OS=Mus musculus OX=10090 GN=Ncl PE=1 SV=2	Ncl	P09405	P09405	33	45141.6	240993	1622980	120587
P09411	Phosphoglycerate kinase 1 OS=Mus musculus OX=10090 GN=Pgk1 PE=1 SV=4	Pgk1	P09411	P09411;S4R2M7	23	235204	186722	203831	57158.2
P09528	Ferritin heavy chain OS=Mus musculus OX=10090 GN=Fth1 PE=1 SV=2	Fth1	P09528	P09528;A0A494BA92	8		63579.9	121464	90186.2
P09542	Myosin light chain 3 OS=Mus musculus OX=10090 GN=Myl3 PE=1 SV=4	Myl3	P09542	P09542;A0A0G2JDW2	2			33374.7	7849.96
P09581	Macrophage colony-stimulating factor 1 receptor OS=Mus musculus OX=10090 GN=Csf1r PE=1 SV=3	Csf1r	P09581	P09581	29			156230	84137
P09602	Non-histone chromosomal protein HMG-17 OS=Mus musculus OX=10090 GN=Hmgn2 PE=1 SV=2	Hmgn2	P09602	P09602;A3KGL9;B7ZCQ3;F6W687;Q5XK38	2			19860.6
P09671	Superoxide dismutase [Mn], mitochondrial OS=Mus musculus OX=10090 GN=Sod2 PE=1 SV=3	Sod2	P09671	P09671;A0A3B2WBF0	8		11703.6	80228.1	67120.3
P09793	Cytotoxic T-lymphocyte protein 4 OS=Mus musculus OX=10090 GN=Ctla4 PE=1 SV=1	Ctla4	P09793	P09793;Q6GTR6;Q5SSM0	1			2997.99
P09925	Surfeit locus protein 1 OS=Mus musculus OX=10090 GN=Surf1 PE=1 SV=3	Surf1	P09925	P09925;A0A0A6YVR9;V9GXE6	6	298189	500111	31209.9	98775.2
P0C0A3	Charged multivesicular body protein 6 OS=Mus musculus OX=10090 GN=Chmp6 PE=1 SV=2	Chmp6	P0C0A3	P0C0A3;B1AZ41;B1AZ42	3			14789.9
P0C0S6	Histone H2A.Z OS=Mus musculus OX=10090 GN=H2az1 PE=1 SV=2	H2az1	P0C0S6;Q3THW5	P0C0S6;Q3THW5;Q3UA95;Q8R029	1			4238.2
P0C6B7	Immunoglobulin superfamily member 6 OS=Mus musculus OX=10090 GN=Igsf6 PE=2 SV=1	Igsf6	P0C6B7	P0C6B7	6			10807.6
P0C7N9	Proteasome assembly chaperone 4 OS=Mus musculus OX=10090 GN=Psmg4 PE=1 SV=1	Psmg4	P0C7N9	P0C7N9;D3Z016	1			1682.86
P0C7W3	Prosalusin OS=Mus musculus OX=10090 GN=Tor2a PE=3 SV=1	Tor2a	P0C7W3;Q8R1J9	Q8R1J9;P0C7W3;H3BK73	2			9401.41
P0DN34	NADH dehydrogenase [ubiquinone] 1 beta subcomplex subunit 1 OS=Mus musculus OX=10090 GN=Ndufb1 PE=1 SV=1	Ndufb1	P0DN34	P0DN34	3			80212.9	31756.6
P0DOV2	Interferon-activable protein 204 OS=Mus musculus OX=10090 GN=Ifi204 PE=1 SV=1	Ifi204	P0DOV2	P0DOV1;P0DOV2;Q8CGE8	3			6732.46	2083660
P0DP26	Calmodulin-1 OS=Mus musculus OX=10090 GN=Calm1 PE=1 SV=1	Calm1	P0DP26;P0DP27;P0DP28	P0DP26;P0DP27;P0DP28;Q9D6P8;A0A1Y7VK66;A0A3Q4EHJ0	11	2316700	186514	828709	582672
P0DPD9	EEF1AKMT4-ECE2 readthrough transcript protein OS=Mus musculus OX=10090 GN=Eef1akmt4-Ece2 PE=1 SV=1	Eef1akmt4-Ece2	P0DPD9;P0DPE0	P0DPD9;P0DPE0;F7DDS0	3			5727.97
P10107	Annexin A1 OS=Mus musculus OX=10090 GN=Anxa1 PE=1 SV=2	Anxa1	P10107	P10107	21		40854.8	39454.3	26613.8
P10126	Elongation factor 1-alpha 1 OS=Mus musculus OX=10090 GN=Eef1a1 PE=1 SV=3	Eef1a1	P10126	P10126;D3YZ68;D3Z3I8	25	139922	264191	917349	100030
P10400	Retrovirus-related Pol polyprotein (Fragment) OS=Mus musculus OX=10090 GN=Pol PE=2 SV=1	Pol	P10400	P10400	3		64885.9	38823.4
P10404	MLV-related proviral Env polyprotein OS=Mus musculus OX=10090 PE=1 SV=3	--	P10404	P10404	15		686104	1936010	1839240
P10518	Delta-aminolevulinic acid dehydratase OS=Mus musculus OX=10090 GN=Alad PE=1 SV=1	Alad	P10518	P10518	5			8170.45
P10605	Cathepsin B OS=Mus musculus OX=10090 GN=Ctsb PE=1 SV=2	Ctsb	P10605	P10605	16		68904.9	461776	328705
P10630	Eukaryotic initiation factor 4A-II OS=Mus musculus OX=10090 GN=Eif4a2 PE=1 SV=2	Eif4a2	P10630	P10630;A0A338P6X5;E9Q561;Q8BTU6	1	12866.2
P10639	Thioredoxin OS=Mus musculus OX=10090 GN=Txn PE=1 SV=3	Txn	P10639	P10639	6	111272		63265.7	66957.4
P10711	Transcription elongation factor A protein 1 OS=Mus musculus OX=10090 GN=Tcea1 PE=1 SV=2	Tcea1	P10711	P10711;E9PYD5	10			13518.8
P10810	Monocyte differentiation antigen CD14 OS=Mus musculus OX=10090 GN=Cd14 PE=1 SV=1	Cd14	P10810	P10810	14		14845.4	142434	17961.4
P10833	Ras-related protein R-Ras OS=Mus musculus OX=10090 GN=Rras PE=1 SV=1	Rras	P10833	P10833	7			20308.1
P10852	Amino acid transporter heavy chain SLC3A2 OS=Mus musculus OX=10090 GN=Slc3a2 PE=1 SV=1	Slc3a2	P10852	P10852;A0A0U1RPK4	28		144118	1326290	152062
P10853	Histone H2B type 1-F/J/L OS=Mus musculus OX=10090 GN=H2bc7 PE=1 SV=2	H2bc7	P10853;P10854;Q64475;Q64478;Q64525;Q6ZWY9;Q8CGP1;Q8CGP2	P10853;P10854;P70696;Q64475;Q64478;Q64524;Q64525;Q6ZWY9;Q8CGP0;Q8CGP1;Q8CGP2;Q9D2U9;Q8CBB6	6	150818	1724130	2836850	271163
P10889	C-X-C motif chemokine 2 OS=Mus musculus OX=10090 GN=Cxcl2 PE=1 SV=2	Cxcl2	P10889	P10889;Q3U1L9	1			1801.71
P10922	Histone H1.0 OS=Mus musculus OX=10090 GN=H1-0 PE=2 SV=4	H1-0	P10922	P10922	2			8812.16
P10923	Osteopontin OS=Mus musculus OX=10090 GN=Spp1 PE=1 SV=1	Spp1	P10923	P10923;F8WIP8;D3Z4N2;D3Z513	1			1457.77
P11031	Activated RNA polymerase II transcriptional coactivator p15 OS=Mus musculus OX=10090 GN=Sub1 PE=1 SV=3	Sub1	P11031	P11031	4			87817.4	251432
P11087	Collagen alpha-1(I) chain OS=Mus musculus OX=10090 GN=Col1a1 PE=1 SV=4	Col1a1	P11087	P11087	10	19842100	34029100	9606.49	9084260
P11103	Poly [ADP-ribose] polymerase 1 OS=Mus musculus OX=10090 GN=Parp1 PE=1 SV=3	Parp1	P11103	P11103;Q921K2	2				34859.4
P11152	Lipoprotein lipase OS=Mus musculus OX=10090 GN=Lpl PE=1 SV=3	Lpl	P11152	P11152	2		157066	2273.37
P11157	Ribonucleoside-diphosphate reductase subunit M2 OS=Mus musculus OX=10090 GN=Rrm2 PE=1 SV=1	Rrm2	P11157	P11157	10			6415.38
P11352	Glutathione peroxidase 1 OS=Mus musculus OX=10090 GN=Gpx1 PE=1 SV=2	Gpx1	P11352	P11352;A0A0A6YVV2;A0A0A6YY34	7			35914.7	25487.1
P11370	Retrovirus-related Env polyprotein from Fv-4 locus OS=Mus musculus OX=10090 GN=Fv4 PE=1 SV=2	Fv4	P11370	P11370	4		444155	960232	1355190
P11438	Lysosome-associated membrane glycoprotein 1 OS=Mus musculus OX=10090 GN=Lamp1 PE=1 SV=2	Lamp1	P11438	P11438	7		261214	1061230	1189990
P11440	Cyclin-dependent kinase 1 OS=Mus musculus OX=10090 GN=Cdk1 PE=1 SV=3	Cdk1	P11440	P11440;D3Z2T9	17			44199.6	8336.79
P11499	Heat shock protein HSP 90-beta OS=Mus musculus OX=10090 GN=Hsp90ab1 PE=1 SV=3	Hsp90ab1	P11499	P07901;P11499;E9Q3D6	44	534765	237962	594148	349943
P11590	Major urinary protein 4 OS=Mus musculus OX=10090 GN=Mup4 PE=1 SV=1	Mup4	P11590	P04939;P11590;Q3KQQ2	2		74507	3540.83	11135.2
P11680	Properdin OS=Mus musculus OX=10090 GN=Cfp PE=1 SV=2	Cfp	P11680	P11680	11			77329.9	116298
P11688	Integrin alpha-5 OS=Mus musculus OX=10090 GN=Itga5 PE=1 SV=3	Itga5	P11688	P11688	15			13577.8	29746.2
P11835	Integrin beta-2 OS=Mus musculus OX=10090 GN=Itgb2 PE=1 SV=2	Itgb2	P11835	P11835;Q542I8	41		88279.2	268713	540132
P11881	Inositol 1,4,5-trisphosphate receptor type 1 OS=Mus musculus OX=10090 GN=Itpr1 PE=1 SV=2	Itpr1	P11881	P11881	33			15424.2
P11928	2'-5'-oligoadenylate synthase 1A OS=Mus musculus OX=10090 GN=Oas1a PE=1 SV=2	Oas1a	P11928	P11928	12			68754.5	51587.5
P11930	Acyl-coenzyme A diphosphatase NUDT19 OS=Mus musculus OX=10090 GN=Nudt19 PE=1 SV=2	Nudt19	P11930	P11930	10			22407.5
P11983	T-complex protein 1 subunit alpha OS=Mus musculus OX=10090 GN=Tcp1 PE=1 SV=3	Tcp1	P11983	P11983	28			209937	44500.2
P12023	Amyloid-beta precursor protein OS=Mus musculus OX=10090 GN=App PE=1 SV=3	App	P12023	P12023;A0A2I3BPT1;A0A2I3BQZ9;Q3TWF3;A0A2I3BR03	9			9997.73	32995.8
P12265	Beta-glucuronidase OS=Mus musculus OX=10090 GN=Gusb PE=1 SV=2	Gusb	P12265	P12265;D3YY48;Q99KJ6	29		15577.5	259392	485494
P12367	cAMP-dependent protein kinase type II-alpha regulatory subunit OS=Mus musculus OX=10090 GN=Prkar2a PE=1 SV=2	Prkar2a	P12367	P12367;Q8K1M3;A0A0A6YX73;A0A0A6YY28	12			15269.1	29889
P12382	ATP-dependent 6-phosphofructokinase, liver type OS=Mus musculus OX=10090 GN=Pfkl PE=1 SV=4	Pfkl	P12382	P12382	21			4289.08	18242.4
P12787	Cytochrome c oxidase subunit 5A, mitochondrial OS=Mus musculus OX=10090 GN=Cox5a PE=1 SV=2	Cox5a	P12787	P12787	5		149033	820616	74038.8
P12815	Programmed cell death protein 6 OS=Mus musculus OX=10090 GN=Pdcd6 PE=1 SV=2	Pdcd6	P12815	P12815	6			20481.2
P12970	Large ribosomal subunit protein eL8 OS=Mus musculus OX=10090 GN=Rpl7a PE=1 SV=2	Rpl7a	P12970	P12970	18		240619	792771	50398.9
P13011	Stearoyl-CoA desaturase 2 OS=Mus musculus OX=10090 GN=Scd2 PE=1 SV=2	Scd2	P13011	P13011;A0A494BAV5	6			114126	37084.1
P13020	Gelsolin OS=Mus musculus OX=10090 GN=Gsn PE=1 SV=3	Gsn	P13020	P13020	10	35051.6		4545.42
P13379	T-cell surface glycoprotein CD5 OS=Mus musculus OX=10090 GN=Cd5 PE=1 SV=1	Cd5	P13379	P13379;A0A494BB49	5			5345.75	18108.6
P13439	Uridine 5'-monophosphate synthase OS=Mus musculus OX=10090 GN=Umps PE=1 SV=3	Umps	P13439	P13439	13			5625.22	17682.7
P13597	Intercellular adhesion molecule 1 OS=Mus musculus OX=10090 GN=Icam1 PE=1 SV=1	Icam1	P13597	P13597	19		66237.5	351250	159326
P13808	Anion exchange protein 2 OS=Mus musculus OX=10090 GN=Slc4a2 PE=1 SV=1	Slc4a2	P13808	P13808;A0A0R4J101;A0A0R4J1K4;A0A0R4J1K9	12			11324.4	94949.4
P13864	DNA (cytosine-5)-methyltransferase 1 OS=Mus musculus OX=10090 GN=Dnmt1 PE=1 SV=5	Dnmt1	P13864	P13864;J3QNW0	52			33612.3
P14069	Protein S100-A6 OS=Mus musculus OX=10090 GN=S100a6 PE=1 SV=3	S100a6	P14069	P14069	3			107290	87524.6
P14115	Large ribosomal subunit protein uL15 OS=Mus musculus OX=10090 GN=Rpl27a PE=1 SV=5	Rpl27a	P14115	P14115	6		146201	621563	160089
P14131	Small ribosomal subunit protein uS9 OS=Mus musculus OX=10090 GN=Rps16 PE=1 SV=4	Rps16	P14131	P14131	11		134686	696418	316200
P14148	Large ribosomal subunit protein uL30 OS=Mus musculus OX=10090 GN=Rpl7 PE=1 SV=2	Rpl7	P14148	P14148;F6XI62	25		105619	639855	54092.3
P14152	Malate dehydrogenase, cytoplasmic OS=Mus musculus OX=10090 GN=Mdh1 PE=1 SV=3	Mdh1	P14152	P14152;A0A5F8MPN8;B1ATQ3	10			50238.6	31006.9
P14206	Small ribosomal subunit protein uS2 OS=Mus musculus OX=10090 GN=Rpsa PE=1 SV=4	Rpsa	P14206	P14206;A0A1L1SRW0	15	36340.5	217516	886832	56459.7
P14211	Calreticulin OS=Mus musculus OX=10090 GN=Calr PE=1 SV=1	Calr	P14211	P14211	33	181349	343717	1185410	2775210
P14234	Tyrosine-protein kinase Fgr OS=Mus musculus OX=10090 GN=Fgr PE=1 SV=2	Fgr	P14234	P14234	9			20569.2
P14430	H-2 class I histocompatibility antigen, Q8 alpha chain OS=Mus musculus OX=10090 GN=H2-Q8 PE=3 SV=1	H2-Q8	P14430	P14430;P79568	5			9274.99	15997.3
P14576	Signal recognition particle subunit SRP54 OS=Mus musculus OX=10090 GN=Srp54 PE=1 SV=2	Srp54	P14576	P14576;E9PXC0;A0A1Y7VJJ0	22		55472.2	40051.3
P14685	26S proteasome non-ATPase regulatory subunit 3 OS=Mus musculus OX=10090 GN=Psmd3 PE=1 SV=3	Psmd3	P14685	P14685	15			13036.7
P14733	Lamin-B1 OS=Mus musculus OX=10090 GN=Lmnb1 PE=1 SV=3	Lmnb1	P14733	P14733	35	82172.1		18811.9	53575.9
P14869	Large ribosomal subunit protein uL10 OS=Mus musculus OX=10090 GN=Rplp0 PE=1 SV=3	Rplp0	P14869	P14869;S4R1N1	16	34823.9	165518	849456	279758
P14901	Heme oxygenase 1 OS=Mus musculus OX=10090 GN=Hmox1 PE=1 SV=1	Hmox1	P14901	P14901	12		14281.1	34158.8	10420.3
P15116	Cadherin-2 OS=Mus musculus OX=10090 GN=Cdh2 PE=1 SV=2	Cdh2	P15116	P15116;D3YYT0	1	178986	347912	8993.33	58702.4
P15208	Insulin receptor OS=Mus musculus OX=10090 GN=Insr PE=1 SV=2	Insr	P15208	P15208	16			7048.14	27504.6
P15261	Interferon gamma receptor 1 OS=Mus musculus OX=10090 GN=Ifngr1 PE=1 SV=3	Ifngr1	P15261	P15261	2			28417.1
P15307	Proto-oncogene c-Rel OS=Mus musculus OX=10090 GN=Rel PE=1 SV=2	Rel	P15307	P15307;A4QPD3	2			2993.77	6578.15
P15379	CD44 antigen OS=Mus musculus OX=10090 GN=Cd44 PE=1 SV=3	Cd44	P15379	A2APM2;P15379;A2APM1;A2APM3;A2APM4;A2APM5;E9QKM8;Q3U8S1;Q80X37	12		67648.8	317433	46099.4
P15532	Nucleoside diphosphate kinase A OS=Mus musculus OX=10090 GN=Nme1 PE=1 SV=1	Nme1	P15532	P15532;E9PZF0;Q5NC80	12		46315.2	365889	262775
P15535	Beta-1,4-galactosyltransferase 1 OS=Mus musculus OX=10090 GN=B4galt1 PE=1 SV=1	B4galt1	P15535	P15535;B1AXY5	10			65328.1
P15702	Leukosialin OS=Mus musculus OX=10090 GN=Spn PE=1 SV=1	Spn	P15702	P15702;A0A0U1RNN5	9			10226	17640.4
P15864	Histone H1.2 OS=Mus musculus OX=10090 GN=H1-2 PE=1 SV=2	H1-2	P15864	P15864;P43274;P43275;P43277	9		93290.5	422700	13963.4
P15920	V-type proton ATPase 116 kDa subunit a 2 OS=Mus musculus OX=10090 GN=Atp6v0a2 PE=1 SV=2	Atp6v0a2	P15920	P15920	17			21858.2	29426.4
P16045	Galectin-1 OS=Mus musculus OX=10090 GN=Lgals1 PE=1 SV=3	Lgals1	P16045	P16045	8		106051	141990	76053.3
P16054	Protein kinase C epsilon type OS=Mus musculus OX=10090 GN=Prkce PE=1 SV=1	Prkce	P16054	P16054	4			2607.2	12709.6
P16110	Galectin-3 OS=Mus musculus OX=10090 GN=Lgals3 PE=1 SV=3	Lgals3	P16110	P16110;Q8C253	13		453581	1096260	588293
P16125	L-lactate dehydrogenase B chain OS=Mus musculus OX=10090 GN=Ldhb PE=1 SV=2	Ldhb	P16125	P16125;A0A6I8MX27;D3Z7F0	1	21506.3		539.158
P16254	Signal recognition particle 14 kDa protein OS=Mus musculus OX=10090 GN=Srp14 PE=1 SV=1	Srp14	P16254	P16254;A2AUM6	4		29799.4	43687.9
P16330	2',3'-cyclic-nucleotide 3'-phosphodiesterase OS=Mus musculus OX=10090 GN=Cnp PE=1 SV=3	Cnp	P16330	P16330	11			10781.5	39956.1
P16332	Methylmalonyl-CoA mutase, mitochondrial OS=Mus musculus OX=10090 GN=Mmut PE=1 SV=2	Mmut	P16332	P16332	19			19703.2
P16546	Spectrin alpha chain, non-erythrocytic 1 OS=Mus musculus OX=10090 GN=Sptan1 PE=1 SV=4	Sptan1	P16546	P16546;A3KGU5;A3KGU7;A3KGU9;E9Q447	105			27450	70292.2
P16627	Heat shock 70 kDa protein 1-like OS=Mus musculus OX=10090 GN=Hspa1l PE=1 SV=4	Hspa1l	P16627	P16627	2			6275.28	1682590
P16675	Lysosomal protective protein OS=Mus musculus OX=10090 GN=Ctsa PE=1 SV=1	Ctsa	P16675	P16675;G3X8T3	18		20040.5	171988	167781
P16858	Glyceraldehyde-3-phosphate dehydrogenase OS=Mus musculus OX=10090 GN=Gapdh PE=1 SV=2	Gapdh	P16858	A0A1D5RLD8;P16858;S4R1W1;A0A0A0MQF6;S4R257	20	28426.1	218551	535539	46898.5
P17047	Lysosome-associated membrane glycoprotein 2 OS=Mus musculus OX=10090 GN=Lamp2 PE=1 SV=2	Lamp2	P17047	P17047	7		102462	385470	1645820
P17095	High mobility group protein HMG-I/HMG-Y OS=Mus musculus OX=10090 GN=Hmga1 PE=1 SV=4	Hmga1	P17095	P17095;A0A338P6E8;A0A338P6F6;A0A338P6G6;A0A384DV79;Q3TE85	1			26814.1	66968.7
P17125	Transforming growth factor beta-3 proprotein OS=Mus musculus OX=10090 GN=Tgfb3 PE=1 SV=1	Tgfb3	P17125	P17125;Q91YU7	3			9230.33
P17182	Alpha-enolase OS=Mus musculus OX=10090 GN=Eno1 PE=1 SV=3	Eno1	P17182	P17182;Q6PHC1	26	585004	484110	565147	163589
P17183	Gamma-enolase OS=Mus musculus OX=10090 GN=Eno2 PE=1 SV=2	Eno2	P17183	P17183;A0A0N4SUX5;D3Z6E4	1			1331.44
P17225	Polypyrimidine tract-binding protein 1 OS=Mus musculus OX=10090 GN=Ptbp1 PE=1 SV=3	Ptbp1	P17225	P17225;Q8CB58	15		25831	220689	22211.4
P17426	AP-2 complex subunit alpha-1 OS=Mus musculus OX=10090 GN=Ap2a1 PE=1 SV=1	Ap2a1	P17426	P17426;P17427	39		85744.2	95910.1	39769.9
P17427	AP-2 complex subunit alpha-2 OS=Mus musculus OX=10090 GN=Ap2a2 PE=1 SV=2	Ap2a2	P17427	P17427	29		21549.4	81021.9	65844.6
P17439	Lysosomal acid glucosylceramidase OS=Mus musculus OX=10090 GN=Gba1 PE=1 SV=1	Gba1	P17439	P17439;A0A0G2JDK2	15			261224	186004
P17563	Methanethiol oxidase OS=Mus musculus OX=10090 GN=Selenbp1 PE=1 SV=2	Selenbp1	P17563;Q63836	P17563;A0A0R4J135;D6RHN2;G3UWK0;G3UZT2;Q63836	3			2874.61
P17665	Cytochrome c oxidase subunit 7C, mitochondrial OS=Mus musculus OX=10090 GN=Cox7c PE=1 SV=1	Cox7c	P17665	P17665	2			32989.7	1170210
P17710	Hexokinase-1 OS=Mus musculus OX=10090 GN=Hk1 PE=1 SV=3	Hk1	P17710	P17710;G3UVV4	39		177080	246144	100038
P17742	Peptidyl-prolyl cis-trans isomerase A OS=Mus musculus OX=10090 GN=Ppia PE=1 SV=2	Ppia	P17742	P17742	9	79681.8	357259	1359260	133117
P17751	Triosephosphate isomerase OS=Mus musculus OX=10090 GN=Tpi1 PE=1 SV=5	Tpi1	P17751	P17751;H7BXC3	14	23242	55229.7	184896	106619
P17809	Solute carrier family 2, facilitated glucose transporter member 1 OS=Mus musculus OX=10090 GN=Slc2a1 PE=1 SV=4	Slc2a1	P17809	P17809	9		275238	363242	140842
P17879	Heat shock 70 kDa protein 1B OS=Mus musculus OX=10090 GN=Hspa1b PE=1 SV=3	Hspa1b	P17879	P17879	11	18814	62914.4	18917.3
P17897	Lysozyme C-1 OS=Mus musculus OX=10090 GN=Lyz1 PE=1 SV=1	Lyz1	P17897	P17897	1				24335
P17918	Proliferating cell nuclear antigen OS=Mus musculus OX=10090 GN=Pcna PE=1 SV=2	Pcna	P17918	P17918	11			16289.5
P18052	Receptor-type tyrosine-protein phosphatase alpha OS=Mus musculus OX=10090 GN=Ptpra PE=1 SV=3	Ptpra	P18052	P18052;Q91V35;A0A2R8VHH6	33		8349.83	19383.7	73361.4
P18155	Bifunctional methylenetetrahydrofolate dehydrogenase/cyclohydrolase, mitochondrial OS=Mus musculus OX=10090 GN=Mthfd2 PE=1 SV=1	Mthfd2	P18155	P18155	12			41432	15500.5
P18181	CD48 antigen OS=Mus musculus OX=10090 GN=Cd48 PE=1 SV=1	Cd48	P18181	P18181;F8WHM0	8		28132.5	42599.8	144416
P18242	Cathepsin D OS=Mus musculus OX=10090 GN=Ctsd PE=1 SV=1	Ctsd	P18242	P18242;A0A1B0GT66;F6Y6L6;F8WIR1	14		273503	543469	137972
P18572	Basigin OS=Mus musculus OX=10090 GN=Bsg PE=1 SV=2	Bsg	P18572	P18572;K3W4Q8;J3QP71	12		292004	1202130	4099750
P18653	Ribosomal protein S6 kinase alpha-1 OS=Mus musculus OX=10090 GN=Rps6ka1 PE=1 SV=1	Rps6ka1	P18653	P18653;P18654;Q9WUT3;E9PWV3;F6Q8A4;F6RQA2;G3UZI3;B1AXN9;Q505N6	18			34655.7
P18654	Ribosomal protein S6 kinase alpha-3 OS=Mus musculus OX=10090 GN=Rps6ka3 PE=1 SV=2	Rps6ka3	P18654	P18654;B1AXN9	7			9934.58
P18760	Cofilin-1 OS=Mus musculus OX=10090 GN=Cfl1 PE=1 SV=3	Cfl1	P18760	P18760;P45591;A0A494B9A7;F8WGL3	15	40576.6	317390	1039840	47461.4
P18826	Phosphorylase b kinase regulatory subunit alpha, skeletal muscle isoform OS=Mus musculus OX=10090 GN=Phka1 PE=1 SV=3	Phka1	P18826	P18826;A2AI87;A2AI88;A2AI89;A2AI91	1			2405.8
P18894	D-amino-acid oxidase OS=Mus musculus OX=10090 GN=Dao PE=1 SV=3	Dao	P18894	P18894;A0A0R4J203;Q91WH3	1	64274.7		6410.92	35897.8
P19096	Fatty acid synthase OS=Mus musculus OX=10090 GN=Fasn PE=1 SV=2	Fasn	P19096	A0A0U1RNJ1;P19096	90			40271.8	27794
P19157	Glutathione S-transferase P 1 OS=Mus musculus OX=10090 GN=Gstp1 PE=1 SV=2	Gstp1	P19157	P19157;P46425;A0A494BAW2;A0A494B908;A0A494BAM8	1			846.575
P19182	Interferon-related developmental regulator 1 OS=Mus musculus OX=10090 GN=Ifrd1 PE=1 SV=2	Ifrd1	P19182	P19182;E9PVS0;E9Q1E6;E9Q949;E9QA38;E9QA50	7			14969.9
P19221	Prothrombin OS=Mus musculus OX=10090 GN=F2 PE=1 SV=1	F2	P19221	P19221;H7BX99	5	18360.7		34710.5
P19253	Large ribosomal subunit protein uL13 OS=Mus musculus OX=10090 GN=Rpl13a PE=1 SV=4	Rpl13a	P19253	P19253;A0A1B0GS68;A0A1B0GSQ6;A0A1B0GTA1;A0A1B0GQW6;A0A1B0GSF0	13		209450	437109	67031
P19258	Protein Mpv17 OS=Mus musculus OX=10090 GN=Mpv17 PE=1 SV=1	Mpv17	P19258	P19258;G3UVW1;D3YWI4;E9Q1I6;F8WHT5	2			9851.67
P19324	Serpin H1 OS=Mus musculus OX=10090 GN=Serpinh1 PE=1 SV=3	Serpinh1	P19324	P19324	7			517.088	20603.8
P19536	Cytochrome c oxidase subunit 5B, mitochondrial OS=Mus musculus OX=10090 GN=Cox5b PE=1 SV=1	Cox5b	P19536	P19536;Q9D881	8			271273	304080
P19783	Cytochrome c oxidase subunit 4 isoform 1, mitochondrial OS=Mus musculus OX=10090 GN=Cox4i1 PE=1 SV=2	Cox4i1	P19783	P19783;M0QWX7	10		79901.4	600386	23284.3
P19973	Lymphocyte-specific protein 1 OS=Mus musculus OX=10090 GN=Lsp1 PE=1 SV=2	Lsp1	P19973	P19973	8			47650
P20029	Endoplasmic reticulum chaperone BiP OS=Mus musculus OX=10090 GN=Hspa5 PE=1 SV=3	Hspa5	P20029	P20029	48	416592	761456	3632620	2153480
P20060	Beta-hexosaminidase subunit beta OS=Mus musculus OX=10090 GN=Hexb PE=1 SV=2	Hexb	P20060	P20060	25		120111	215659	447647
P20108	Thioredoxin-dependent peroxide reductase, mitochondrial OS=Mus musculus OX=10090 GN=Prdx3 PE=1 SV=1	Prdx3	P20108	P20108	9	107535	16597	82068.8	36807.6
P20152	Vimentin OS=Mus musculus OX=10090 GN=Vim PE=1 SV=3	Vim	P20152	P03995;P07744;P11679;P20152;P50446;Q8BGZ7;Q922U2;Q9Z331;Q8VED5;Q99M73;Q9DCV7;P97861;Q3UV17;Q6IMF0;Q9ERE2;Q9Z2T6;A0A0A6YWC8;A2AKJ2;E9Q0F0;E9Q1Y9;E9Q1Z0;Q3UV11	50	136554	409066	852828	215737
P20491	High affinity immunoglobulin epsilon receptor subunit gamma OS=Mus musculus OX=10090 GN=Fcer1g PE=1 SV=1	Fcer1g	P20491	P20491	2		122424	763285	12894
P20664	DNA primase small subunit OS=Mus musculus OX=10090 GN=Prim1 PE=1 SV=1	Prim1	P20664	P20664;J3QN19	3			9517.05
P21107	Tropomyosin alpha-3 chain OS=Mus musculus OX=10090 GN=Tpm3 PE=1 SV=3	Tpm3	P21107	P21107;A0A0R4J1P2;E9Q7Q3	12		87934.8	279161	42285.6
P21126	Ubiquitin-like protein 4A OS=Mus musculus OX=10090 GN=Ubl4a PE=1 SV=1	Ubl4a	P21126	P21126	2			2910.93
P21278	Guanine nucleotide-binding protein subunit alpha-11 OS=Mus musculus OX=10090 GN=Gna11 PE=1 SV=1	Gna11	P21278	P21278	6			16548.6
P21279	Guanine nucleotide-binding protein G(q) subunit alpha OS=Mus musculus OX=10090 GN=Gnaq PE=1 SV=4	Gnaq	P21279	P21279	17			201772	189971
P21440	Phosphatidylcholine translocator ABCB4 OS=Mus musculus OX=10090 GN=Abcb4 PE=1 SV=2	Abcb4	P21440	P21440	1			2113.81
P21460	Cystatin-C OS=Mus musculus OX=10090 GN=Cst3 PE=1 SV=2	Cst3	P21460	P21460	7			66551	139273
P21550	Beta-enolase OS=Mus musculus OX=10090 GN=Eno3 PE=1 SV=3	Eno3	P21550	P21550;J3QPZ9	5	24973.3		5802.99
P21619	Lamin-B2 OS=Mus musculus OX=10090 GN=Lmnb2 PE=1 SV=2	Lmnb2	P21619	P21619;A0A0R4J0Q5	3			33098.6
P21855	B-cell differentiation antigen CD72 OS=Mus musculus OX=10090 GN=Cd72 PE=1 SV=2	Cd72	P21855	P21855;A2AIN5;Q3UB58;Q3UNJ0;Q3UZ35	11			17455.3	70513
P21956	Lactadherin OS=Mus musculus OX=10090 GN=Mfge8 PE=1 SV=3	Mfge8	P21956	P21956	20		168681	49097.3	126280
P21958	Antigen peptide transporter 1 OS=Mus musculus OX=10090 GN=Tap1 PE=1 SV=3	Tap1	P21958	P21958;F6QHF1;Q3TBA3	15			36915.1
P21981	Protein-glutamine gamma-glutamyltransferase 2 OS=Mus musculus OX=10090 GN=Tgm2 PE=1 SV=4	Tgm2	P21981	P21981	5			7911.91
P22272	Interleukin-6 receptor subunit alpha OS=Mus musculus OX=10090 GN=Il6ra PE=1 SV=2	Il6ra	P22272	P22272;A0A0G2JGF1	3			3404.58	8655.6
P22315	Ferrochelatase, mitochondrial OS=Mus musculus OX=10090 GN=Fech PE=1 SV=3	Fech	P22315	P22315;A0A494B9Y8;A0A494BAI5;F6T2S0;Q91W09;A0A494BAR8;A0A494BBL4	4			10565.3
P22366	Myeloid differentiation primary response protein MyD88 OS=Mus musculus OX=10090 GN=Myd88 PE=1 SV=3	Myd88	P22366	P22366;F6SPW1	7			21197.4
P22437	Prostaglandin G/H synthase 1 OS=Mus musculus OX=10090 GN=Ptgs1 PE=1 SV=1	Ptgs1	P22437	P22437	25			99539.6	259661
P22682	E3 ubiquitin-protein ligase CBL OS=Mus musculus OX=10090 GN=Cbl PE=1 SV=3	Cbl	P22682	P22682;A0A0U1RP17;A0A0U1RP47;A0A0U1RQ85;A0A0X1KG61	7			10960.3
P22892	AP-1 complex subunit gamma-1 OS=Mus musculus OX=10090 GN=Ap1g1 PE=1 SV=3	Ap1g1	P22892	P22892;Q8CBB7	31		39786.3	88905.4	16597.8
P22907	Porphobilinogen deaminase OS=Mus musculus OX=10090 GN=Hmbs PE=1 SV=2	Hmbs	P22907	P22907	2			2554.65
P23116	Eukaryotic translation initiation factor 3 subunit A OS=Mus musculus OX=10090 GN=Eif3a PE=1 SV=5	Eif3a	P23116	P23116	83	121005	30410.7	103380	66458.2
P23188	Furin OS=Mus musculus OX=10090 GN=Furin PE=1 SV=2	Furin	P23188	P23188	6			4216.71
P23198	Chromobox protein homolog 3 OS=Mus musculus OX=10090 GN=Cbx3 PE=1 SV=2	Cbx3	P23198	P23198;D3Z313;Q9DCC5	5	22636.2		4144.28
P23242	Gap junction alpha-1 protein OS=Mus musculus OX=10090 GN=Gja1 PE=1 SV=2	Gja1	P23242	P23242	1			1220.54
P23249	Putative helicase MOV-10 OS=Mus musculus OX=10090 GN=Mov10 PE=1 SV=2	Mov10	P23249	P23249;D3YVL0;D3Z3E8;E9PW39	25			8186.75	14563.6
P23298	Protein kinase C eta type OS=Mus musculus OX=10090 GN=Prkch PE=1 SV=2	Prkch	P23298	P23298	9			12724.2
P23336	N-acetyllactosaminide alpha-1,3-galactosyltransferase OS=Mus musculus OX=10090 GN=Ggta1 PE=2 SV=1	Ggta1	P23336	P23336;Q8C2H7;Q91W00;Q9DBU1;B2FDI6	2			1762.81
P23475	X-ray repair cross-complementing protein 6 OS=Mus musculus OX=10090 GN=Xrcc6 PE=1 SV=5	Xrcc6	P23475	P23475;A0A0R4J187;A0A2R8VHZ9	6			7094.31
P23492	Purine nucleoside phosphorylase OS=Mus musculus OX=10090 GN=Pnp PE=1 SV=2	Pnp	P23492	P23492;Q543K9	6			14283.3
P23506	Protein-L-isoaspartate(D-aspartate) O-methyltransferase OS=Mus musculus OX=10090 GN=Pcmt1 PE=1 SV=3	Pcmt1	P23506	P23506;E0CYV0;E9PWE0;F6TXE3;F6V9F1;F7D432	4			9031.75
P23591	GDP-L-fucose synthase OS=Mus musculus OX=10090 GN=Gfus PE=1 SV=3	Gfus	P23591	P23591;A0A2R8VHD0;A0A2R8VI39;A0A2R8W6P6;A0A2R8VKL9;A0A2R8W6N0	2			3565.19
P23780	Beta-galactosidase OS=Mus musculus OX=10090 GN=Glb1 PE=1 SV=1	Glb1	P23780	P23780	17			57667	216586
P24063	Integrin alpha-L OS=Mus musculus OX=10090 GN=Itgal PE=1 SV=3	Itgal	P24063	P24063;D3Z627;A0A8Q0Q4S2	30			20294.9	34344.4
P24270	Catalase OS=Mus musculus OX=10090 GN=Cat PE=1 SV=4	Cat	P24270	P24270;A2AL20	30		45535.1	227719	107840
P24288	Branched-chain-amino-acid aminotransferase, cytosolic OS=Mus musculus OX=10090 GN=Bcat1 PE=1 SV=2	Bcat1	P24288	P24288;E9Q4K3;A0A0N4SV61;Q8CBC8	4			8435.26
P24369	Peptidyl-prolyl cis-trans isomerase B OS=Mus musculus OX=10090 GN=Ppib PE=1 SV=2	Ppib	P24369	P24369	18		412983	1408690	272443
P24452	Macrophage-capping protein OS=Mus musculus OX=10090 GN=Capg PE=1 SV=2	Capg	P24452	P24452;Q99LB4	14			144032	77884.6
P24527	Leukotriene A-4 hydrolase OS=Mus musculus OX=10090 GN=Lta4h PE=1 SV=4	Lta4h	P24527	P24527	8			17555.2
P24547	Inosine-5'-monophosphate dehydrogenase 2 OS=Mus musculus OX=10090 GN=Impdh2 PE=1 SV=2	Impdh2	P24547	P24547;A0A0A6YY72	19			72876	83797.9
P24638	Lysosomal acid phosphatase OS=Mus musculus OX=10090 GN=Acp2 PE=1 SV=2	Acp2	P24638	P24638;A0A5F8MPS7;B7ZCF5	6			8593.52	61613.8
P24668	Cation-dependent mannose-6-phosphate receptor OS=Mus musculus OX=10090 GN=M6pr PE=1 SV=1	M6pr	P24668	P24668	11		145748	871391	654350
P24788	Cyclin-dependent kinase 11B OS=Mus musculus OX=10090 GN=Cdk11b PE=1 SV=2	Cdk11b	P24788	P24788;Q64434;A2A9P6	13			16558.5	24705.4
P24860	G2/mitotic-specific cyclin-B1 OS=Mus musculus OX=10090 GN=Ccnb1 PE=1 SV=3	Ccnb1	P24860	P24860;G3UY65;Q68EM3	3			16039.7
P25206	DNA replication licensing factor MCM3 OS=Mus musculus OX=10090 GN=Mcm3 PE=1 SV=2	Mcm3	P25206	P25206	27	129529		32048.5	33446.1
P25322	G1/S-specific cyclin-D1 OS=Mus musculus OX=10090 GN=Ccnd1 PE=1 SV=1	Ccnd1	P25322	P25322	11			19547.7	14453.5
P25425	POU domain, class 2, transcription factor 1 OS=Mus musculus OX=10090 GN=Pou2f1 PE=1 SV=3	Pou2f1	P25425;P31362;Q00196	P25425;P31362;Q00196;A0A0R4J1Z4;A0A0A0MQE0;A0A0A0MQM6;E9Q6Z8;F8VQL7;H3BKB7;I1E4X2;Q3U5D1	1			461.132
P25444	Small ribosomal subunit protein uS5 OS=Mus musculus OX=10090 GN=Rps2 PE=1 SV=3	Rps2	P25444	P25444;D3YVC1;D3YWJ3	18	130255	141769	486908	252800
P25446	Tumor necrosis factor receptor superfamily member 6 OS=Mus musculus OX=10090 GN=Fas PE=1 SV=2	Fas	P25446	P25446;A0A494BBP5	5			16105.4	11907.6
P25799	Nuclear factor NF-kappa-B p105 subunit OS=Mus musculus OX=10090 GN=Nfkb1 PE=1 SV=2	Nfkb1	P25799	P25799;A0A0G2JGK6	19			28631.6
P25911	Tyrosine-protein kinase Lyn OS=Mus musculus OX=10090 GN=Lyn PE=1 SV=4	Lyn	P25911	P25911	34		114034	407120	56608.9
P25976	Nucleolar transcription factor 1 OS=Mus musculus OX=10090 GN=Ubtf PE=1 SV=1	Ubtf	P25976	P25976;A2AWT5;A2AWT6;A2AWT7	18			33121	35931.4
P26011	Integrin beta-7 OS=Mus musculus OX=10090 GN=Itgb7 PE=1 SV=2	Itgb7	P26011	P26011	11			27834.3	101028
P26039	Talin-1 OS=Mus musculus OX=10090 GN=Tln1 PE=1 SV=2	Tln1	P26039	P26039	114	33365.6	67427.5	172332	91693.3
P26040	Ezrin OS=Mus musculus OX=10090 GN=Ezr PE=1 SV=3	Ezr	P26040	P26040	28	19340.7	52151.1	53911.5	29174.3
P26041	Moesin OS=Mus musculus OX=10090 GN=Msn PE=1 SV=3	Msn	P26041	A0A5F8MPB9;P26040;P26041;P26043;Q7TSG6	54	174522	246124	743036	148021
P26043	Radixin OS=Mus musculus OX=10090 GN=Rdx PE=1 SV=3	Rdx	P26043	A0A5F8MPB9;P26043	23		88266.4	235119	149931
P26151	High affinity immunoglobulin gamma Fc receptor I OS=Mus musculus OX=10090 GN=Fcgr1 PE=1 SV=1	Fcgr1	P26151	P26151	18		115477	399409	318550
P26231	Catenin alpha-1 OS=Mus musculus OX=10090 GN=Ctnna1 PE=1 SV=1	Ctnna1	P26231	P26231	5			2360.2
P26350	Prothymosin alpha OS=Mus musculus OX=10090 GN=Ptma PE=1 SV=2	Ptma	P26350	P26350	5	169872	196924	203396	264646
P26369	Splicing factor U2AF 65 kDa subunit OS=Mus musculus OX=10090 GN=U2af2 PE=1 SV=3	U2af2	P26369	P26369;Q80XR5;A0A140LJK3	15	54034.9	21288.4	77528.9	59195.1
P26443	Glutamate dehydrogenase 1, mitochondrial OS=Mus musculus OX=10090 GN=Glud1 PE=1 SV=1	Glud1	P26443	P26443	23		65273.2	217178	63890.1
P26450	Phosphatidylinositol 3-kinase regulatory subunit alpha OS=Mus musculus OX=10090 GN=Pik3r1 PE=1 SV=2	Pik3r1	P26450	P26450	2			2599.39
P26516	26S proteasome non-ATPase regulatory subunit 7 OS=Mus musculus OX=10090 GN=Psmd7 PE=1 SV=2	Psmd7	P26516	P26516	9			15503.3	23091.6
P26638	Serine--tRNA ligase, cytoplasmic OS=Mus musculus OX=10090 GN=Sars1 PE=1 SV=3	Sars1	P26638	P26638;Q8C483;A2AFS0	23			33756.1
P26645	Myristoylated alanine-rich C-kinase substrate OS=Mus musculus OX=10090 GN=Marcks PE=1 SV=2	Marcks	P26645	P26645	1				7020.83
P26883	Peptidyl-prolyl cis-trans isomerase FKBP1A OS=Mus musculus OX=10090 GN=Fkbp1a PE=1 SV=2	Fkbp1a	P26883	P26883	4			59301	15381.6
P26954	Interleukin-3 receptor class 2 subunit beta OS=Mus musculus OX=10090 GN=Csf2rb2 PE=1 SV=1	Csf2rb2	P26954;P26955	P26954;P26955;A0A2R8VK01	1			9177.07
P27046	Alpha-mannosidase 2 OS=Mus musculus OX=10090 GN=Man2a1 PE=1 SV=2	Man2a1	P27046	P27046;F6QMB7	37			48599.1	72671.8
P27048	Small nuclear ribonucleoprotein-associated protein B OS=Mus musculus OX=10090 GN=Snrpb PE=1 SV=1	Snrpb	P27048;P63163	P27048;P63163	8		152100	241797	57444
P27512	Tumor necrosis factor receptor superfamily member 5 OS=Mus musculus OX=10090 GN=Cd40 PE=1 SV=3	Cd40	P27512	P27512;A2A5L7	8			28897.3	98504.6
P27546	Microtubule-associated protein 4 OS=Mus musculus OX=10090 GN=Map4 PE=1 SV=3	Map4	P27546	P27546;A0A0G2JDN7;A0A0G2JDU1;A0A0G2JDY5;A0A0G2JFK3;A0A0G2JFT4;A0A0G2JG35;A0A140T8T5;E9PZ43;A0A0G2JE57	13			20151	6602.15
P27600	Guanine nucleotide-binding protein subunit alpha-12 OS=Mus musculus OX=10090 GN=Gna12 PE=1 SV=3	Gna12	P27600	P27600;A0A0G2JG40	7			8034.81
P27601	Guanine nucleotide-binding protein subunit alpha-13 OS=Mus musculus OX=10090 GN=Gna13 PE=1 SV=1	Gna13	P27601	P27601	23			388294	119761
P27612	Phospholipase A-2-activating protein OS=Mus musculus OX=10090 GN=Plaa PE=1 SV=4	Plaa	P27612	P27612	19			13293.7	32945.8
P27641	X-ray repair cross-complementing protein 5 OS=Mus musculus OX=10090 GN=Xrcc5 PE=1 SV=4	Xrcc5	P27641	P27641	5			8384.83
P27659	Large ribosomal subunit protein uL3 OS=Mus musculus OX=10090 GN=Rpl3 PE=1 SV=3	Rpl3	P27659	P27659;A0A087WQK0	26		216654	1115210	253101
P27773	Protein disulfide-isomerase A3 OS=Mus musculus OX=10090 GN=Pdia3 PE=1 SV=2	Pdia3	P27773	P27773;F6Q404	44		1193540	4465410	837444
P27808	Alpha-1,3-mannosyl-glycoprotein 2-beta-N-acetylglucosaminyltransferase OS=Mus musculus OX=10090 GN=Mgat1 PE=1 SV=1	Mgat1	P27808	P27808	5			14233.7
P27870	Proto-oncogene vav OS=Mus musculus OX=10090 GN=Vav1 PE=1 SV=1	Vav1	P27870	P27870;E9PXI0;Q8VDU4	18			7542.93	17505.3
P28063	Proteasome subunit beta type-8 OS=Mus musculus OX=10090 GN=Psmb8 PE=1 SV=2	Psmb8	P28063	P28063	8			17201
P28076	Proteasome subunit beta type-9 OS=Mus musculus OX=10090 GN=Psmb9 PE=1 SV=1	Psmb9	P28076	P28076;A0A0R4J256;A0A494B9L1;G3UYK5	2			2665.07
P28271	Cytoplasmic aconitate hydratase OS=Mus musculus OX=10090 GN=Aco1 PE=1 SV=3	Aco1	P28271	P28271	4			4988.44
P28352	DNA repair nuclease/redox regulator APEX1 OS=Mus musculus OX=10090 GN=Apex1 PE=1 SV=2	Apex1	P28352	P28352;D3Z124;D3Z6R9	13			38390.8	69495.8
P28474	Alcohol dehydrogenase class-3 OS=Mus musculus OX=10090 GN=Adh5 PE=1 SV=3	Adh5	P28474	P28474;A0A0G2JGS3	6			38959.8
P28481	Collagen alpha-1(II) chain OS=Mus musculus OX=10090 GN=Col2a1 PE=1 SV=2	Col2a1	P28481	P28481;Q3U962	2	83580.2	1018000		228194
P28571	Sodium- and chloride-dependent glycine transporter 1 OS=Mus musculus OX=10090 GN=Slc6a9 PE=1 SV=3	Slc6a9	P28571	P28571;E9Q3V0;E9Q517	4			12063.5
P28574	Protein max OS=Mus musculus OX=10090 GN=Max PE=1 SV=2	Max	P28574	P28574;A0A1W2P7P4	2			2285.08
P28650	Adenylosuccinate synthetase isozyme 1 OS=Mus musculus OX=10090 GN=Adss1 PE=1 SV=2	Adss1	P28650	J3QN31;P28650	1			4520.06
P28656	Nucleosome assembly protein 1-like 1 OS=Mus musculus OX=10090 GN=Nap1l1 PE=1 SV=2	Nap1l1	P28656	P28656;Q3TF41;Q8BSH9	6			42751	9223.93
P28658	Ataxin-10 OS=Mus musculus OX=10090 GN=Atxn10 PE=1 SV=2	Atxn10	P28658	P28658	14		15807.2	21775.9	6225.61
P28659	CUGBP Elav-like family member 1 OS=Mus musculus OX=10090 GN=Celf1 PE=1 SV=2	Celf1	P28659	P28659;A0A0R4J0T5	7			36019.6
P28665	Murinoglobulin-1 OS=Mus musculus OX=10090 GN=Mug1 PE=1 SV=3	Mug1	P28665	P28665;A0A0N4SVU1	2			12029.8	24569
P28667	MARCKS-related protein OS=Mus musculus OX=10090 GN=Marcksl1 PE=1 SV=2	Marcksl1	P28667	P28667	4			347615
P28740	Kinesin-like protein KIF2A OS=Mus musculus OX=10090 GN=Kif2a PE=1 SV=2	Kif2a	P28740	P28740;E0CZ72;F8VQ42	7			21817.2
P28798	Progranulin OS=Mus musculus OX=10090 GN=Grn PE=1 SV=2	Grn	P28798	P28798;Q3U9N4	22			213757	526928
P28867	Protein kinase C delta type OS=Mus musculus OX=10090 GN=Prkcd PE=1 SV=3	Prkcd	P28867	P28867;Q1MX42;Q1MX43;Q1MX40;Q1MX41	32			76260.3	57927.1
P29341	Polyadenylate-binding protein 1 OS=Mus musculus OX=10090 GN=Pabpc1 PE=1 SV=2	Pabpc1	P29341	P29341;A2A5N3	34		342364	1420740	72902.9
P29351	Tyrosine-protein phosphatase non-receptor type 6 OS=Mus musculus OX=10090 GN=Ptpn6 PE=1 SV=2	Ptpn6	P29351	P29351	30			91775.1	50686.7
P29391	Ferritin light chain 1 OS=Mus musculus OX=10090 GN=Ftl1 PE=1 SV=2	Ftl1	P29391	P29391;A0A1B0GR60;Q9CPX4	11			114102	99299.2
P29416	Beta-hexosaminidase subunit alpha OS=Mus musculus OX=10090 GN=Hexa PE=1 SV=2	Hexa	P29416	P29416	20			184656	443775
P29452	Caspase-1 OS=Mus musculus OX=10090 GN=Casp1 PE=1 SV=1	Casp1	P29452	P29452;A0A571BDI1;A0A571BF22	9			9360.76
P29477	Nitric oxide synthase, inducible OS=Mus musculus OX=10090 GN=Nos2 PE=1 SV=1	Nos2	P29477	P29477;A0A1L1STZ4	12			6169.02
P29595	NEDD8 OS=Mus musculus OX=10090 GN=Nedd8 PE=1 SV=2	Nedd8	P29595	P29595	3			26737.3	28124
P29699	Alpha-2-HS-glycoprotein OS=Mus musculus OX=10090 GN=Ahsg PE=1 SV=1	Ahsg	P29699	P29699;A0A338P692;A0A338P703;A0A338P7G1;A0A338P7H5	1			51561.8	52438.6
P29758	Ornithine aminotransferase, mitochondrial OS=Mus musculus OX=10090 GN=Oat PE=1 SV=1	Oat	P29758	P29758	15			57508.8	71324.4
P30204	Macrophage scavenger receptor types I and II OS=Mus musculus OX=10090 GN=Msr1 PE=1 SV=3	Msr1	P30204	P30204;A0A1B0GRS5	2			15155.5
P30276	G2/mitotic-specific cyclin-B2 OS=Mus musculus OX=10090 GN=Ccnb2 PE=1 SV=2	Ccnb2	P30276	P30276	5			5476.44	4316.45
P30282	G1/S-specific cyclin-D3 OS=Mus musculus OX=10090 GN=Ccnd3 PE=1 SV=1	Ccnd3	P30282	P30282;S4R1C8;S4R1D9;S4R1R1;S4R240;S4R2N5	3			2857.95	18097.3
P30285	Cyclin-dependent kinase 4 OS=Mus musculus OX=10090 GN=Cdk4 PE=1 SV=1	Cdk4	P30285	P30285;E9PZX7;E9Q9E4	12			11026.4	5627.76
P30355	Arachidonate 5-lipoxygenase-activating protein OS=Mus musculus OX=10090 GN=Alox5ap PE=1 SV=2	Alox5ap	P30355	P30355;A0A0J9YUC8;A0A0J9YV38	2			155643	8968.1
P30416	Peptidyl-prolyl cis-trans isomerase FKBP4 OS=Mus musculus OX=10090 GN=Fkbp4 PE=1 SV=5	Fkbp4	P30416	P30416	18			9386.24	23755.6
P30678	Guanine nucleotide-binding protein subunit alpha-15 OS=Mus musculus OX=10090 GN=Gna15 PE=2 SV=1	Gna15	P30678	P30678	7			20762.1
P30681	High mobility group protein B2 OS=Mus musculus OX=10090 GN=Hmgb2 PE=1 SV=3	Hmgb2	P30681	P30681;A0A1B0GQX9	9			25997.7	25617.8
P30993	C5a anaphylatoxin chemotactic receptor 1 OS=Mus musculus OX=10090 GN=C5ar1 PE=1 SV=2	C5ar1	P30993	P30993	5			27433.6
P30999	Catenin delta-1 OS=Mus musculus OX=10090 GN=Ctnnd1 PE=1 SV=2	Ctnnd1	P30999	P30999;E9Q8Z8;D3Z2H2;D3Z2H7;D3Z7H6;E9Q8Z4;E9Q8Z5;E9Q8Z6;E9Q8Z9;E9Q901;E9Q903;E9Q904;E9Q905;E9Q906;E9Q907;E9Q986;G3X9V2	25			73218.8	238592
P31041	T-cell-specific surface glycoprotein CD28 OS=Mus musculus OX=10090 GN=Cd28 PE=1 SV=2	Cd28	P31041	P31041	2			2672.06
P31230	Aminoacyl tRNA synthase complex-interacting multifunctional protein 1 OS=Mus musculus OX=10090 GN=Aimp1 PE=1 SV=2	Aimp1	P31230	P31230;Q3UZG4	16			32056	86361.4
P31266	Recombining binding protein suppressor of hairless OS=Mus musculus OX=10090 GN=Rbpj PE=1 SV=1	Rbpj	P31266	O08674;P31266;A0A0J9YTV5;E9Q7W0;Q3U6F1	9			7348.19
P31650	Sodium- and chloride-dependent GABA transporter 3 OS=Mus musculus OX=10090 GN=Slc6a11 PE=1 SV=2	Slc6a11	P31650	P31650	1			295073	5523990
P31651	Sodium- and chloride-dependent betaine transporter OS=Mus musculus OX=10090 GN=Slc6a12 PE=1 SV=1	Slc6a12	P31651	P31651;E9PXG1;G5E8Z4;Q8VCS9;E9PW98;E9Q5U8	6			146860	9142.44
P31750	RAC-alpha serine/threonine-protein kinase OS=Mus musculus OX=10090 GN=Akt1 PE=1 SV=2	Akt1	P31750	P31750;Q60823;Q9WUA6	6			3396.89
P31786	Acyl-CoA-binding protein OS=Mus musculus OX=10090 GN=Dbi PE=1 SV=2	Dbi	P31786	P31786;Q4VWZ5;M0QWU8	2			21839.2
P31809	Carcinoembryonic antigen-related cell adhesion molecule 1 OS=Mus musculus OX=10090 GN=Ceacam1 PE=1 SV=1	Ceacam1	P31809	P31809;Q3LFS9;Q925P3;Q3LFS5;Q3LFS6	3			2191.51	27822.1
P31938	Dual specificity mitogen-activated protein kinase kinase 1 OS=Mus musculus OX=10090 GN=Map2k1 PE=1 SV=2	Map2k1	P31938	P31938;Q63932;Q91YS7;A0A1W2P7V9	15		33496.9	55345.1	63592
P31996	Macrosialin OS=Mus musculus OX=10090 GN=Cd68 PE=1 SV=1	Cd68	P31996	P31996;A0A0R4J1C8	6		40480.3	234808	356178
P32020	Sterol carrier protein 2 OS=Mus musculus OX=10090 GN=Scp2 PE=1 SV=3	Scp2	P32020	P32020;A2APS4	22		350139	308432	107478
P32037	Solute carrier family 2, facilitated glucose transporter member 3 OS=Mus musculus OX=10090 GN=Slc2a3 PE=1 SV=1	Slc2a3	P32037	P32037	7			3808.83	26206
P32067	Lupus La protein homolog OS=Mus musculus OX=10090 GN=Ssb PE=1 SV=1	Ssb	P32067	P32067;A2AR07;D6RI87	16			116494	136879
P32233	Developmentally-regulated GTP-binding protein 1 OS=Mus musculus OX=10090 GN=Drg1 PE=1 SV=1	Drg1	P32233	P32233	19			36379.6	16053.8
P32261	Antithrombin-III OS=Mus musculus OX=10090 GN=Serpinc1 PE=1 SV=1	Serpinc1	P32261	P32261;A0A0A6YWH7;A0A0A6YX49;A0A0A6YXS8	8	17426.8		60485.2	148139
P32507	Nectin-2 OS=Mus musculus OX=10090 GN=Nectin2 PE=1 SV=2	Nectin2	P32507	P32507	3			2662.34
P32883	GTPase KRas OS=Mus musculus OX=10090 GN=Kras PE=1 SV=1	Kras	P32883	P08556;P32883;A0A0G2JE25;A0A0G2JGP4;Q9D091	6			279090
P32921	Tryptophan--tRNA ligase, cytoplasmic OS=Mus musculus OX=10090 GN=Wars1 PE=1 SV=2	Wars1	P32921	P32921	16			39136.1
P33174	Chromosome-associated kinesin KIF4 OS=Mus musculus OX=10090 GN=Kif4 PE=1 SV=3	Kif4	P33174	P33174	2			2295.35
P33215	Protein NEDD1 OS=Mus musculus OX=10090 GN=Nedd1 PE=1 SV=2	Nedd1	P33215	P33215	5			5848.87
P33609	DNA polymerase alpha catalytic subunit OS=Mus musculus OX=10090 GN=Pola1 PE=1 SV=2	Pola1	P33609	P33609	4			4126.86
P33610	DNA primase large subunit OS=Mus musculus OX=10090 GN=Prim2 PE=1 SV=1	Prim2	P33610	P33610	5			12099.1
P33611	DNA polymerase alpha subunit B OS=Mus musculus OX=10090 GN=Pola2 PE=1 SV=2	Pola2	P33611	P33611;Q8C2T6;A0A494B956;A0A494B9D2	3			3952.58
P34022	Ran-specific GTPase-activating protein OS=Mus musculus OX=10090 GN=Ranbp1 PE=1 SV=2	Ranbp1	P34022	P34022	7			66954
P34152	Focal adhesion kinase 1 OS=Mus musculus OX=10090 GN=Ptk2 PE=1 SV=4	Ptk2	P34152	P34152;A0A5F8MPY3	7			8468.26
P34884	Macrophage migration inhibitory factor OS=Mus musculus OX=10090 GN=Mif PE=1 SV=2	Mif	P34884	P34884	5		54805.5	290749	11050.8
P34902	Cytokine receptor common subunit gamma OS=Mus musculus OX=10090 GN=Il2rg PE=1 SV=1	Il2rg	P34902	P34902;B0QZX1	7			4261.07	30023.2
P35123	Ubiquitin carboxyl-terminal hydrolase 4 OS=Mus musculus OX=10090 GN=Usp4 PE=1 SV=3	Usp4	P35123	P35123;A0A0A6YVY7;A0A0A6YW28;A0A0A6YWM7	5			4049.05
P35235	Tyrosine-protein phosphatase non-receptor type 11 OS=Mus musculus OX=10090 GN=Ptpn11 PE=1 SV=3	Ptpn11	P35235	P35235	2			2881.22
P35276	Ras-related protein Rab-3D OS=Mus musculus OX=10090 GN=Rab3d PE=1 SV=1	Rab3d	P35276	P35276;Q9CZT8;A2A7Z6	6			5993.64
P35278	Ras-related protein Rab-5C OS=Mus musculus OX=10090 GN=Rab5c PE=1 SV=2	Rab5c	P35278	P35278;P61021;Q9CQD1;Q8C266	10		191922	364152	110666
P35279	Ras-related protein Rab-6A OS=Mus musculus OX=10090 GN=Rab6a PE=1 SV=4	Rab6a	P35279	P35279;P61294;A0A1L1SRS6;D3YV69	14		555516	311166	105282
P35282	Ras-related protein Rab-21 OS=Mus musculus OX=10090 GN=Rab21 PE=1 SV=4	Rab21	P35282	P35282;A0A1W2P6Z4	12			90839.2	27605.5
P35283	Ras-related protein Rab-12 OS=Mus musculus OX=10090 GN=Rab12 PE=1 SV=3	Rab12	P35283	P35283;A2CG35	13			9983.39	24081.5
P35285	Ras-related protein Rab-22A OS=Mus musculus OX=10090 GN=Rab22a PE=1 SV=2	Rab22a	P35285	P35285;Q921E2;Q3TXV4;A2ARZ7;D6RFT6;Q3TM43	10			118659	13766.3
P35288	Ras-related protein Rab-23 OS=Mus musculus OX=10090 GN=Rab23 PE=1 SV=2	Rab23	P35288	P35288;Q9D4I9	8			33769.7
P35290	Ras-related protein Rab-24 OS=Mus musculus OX=10090 GN=Rab24 PE=1 SV=2	Rab24	P35290	P35290	6			14130.3
P35293	Ras-related protein Rab-18 OS=Mus musculus OX=10090 GN=Rab18 PE=1 SV=2	Rab18	P35293	P35293;A0A3Q4EI12;A0A452J8C1	15		51139.5	142390	201919
P35295	Ras-related protein Rab-20 OS=Mus musculus OX=10090 GN=Rab20 PE=2 SV=2	Rab20	P35295	P35295	3			6419.31
P35330	Intercellular adhesion molecule 2 OS=Mus musculus OX=10090 GN=Icam2 PE=1 SV=1	Icam2	P35330	P35330;G3UWJ5;G5E8M9	7			18581.4	50164.3
P35456	Urokinase plasminogen activator receptor OS=Mus musculus OX=10090 GN=Plaur PE=1 SV=1	uPAR	P35456	P35456	1			7621.7
P35486	Pyruvate dehydrogenase E1 component subunit alpha, somatic form, mitochondrial OS=Mus musculus OX=10090 GN=Pdha1 PE=1 SV=1	Pdha1	P35486	P35486	18			62608.9
P35550	rRNA 2'-O-methyltransferase fibrillarin OS=Mus musculus OX=10090 GN=Fbl PE=1 SV=2	Fbl	P35550	P35550	15	23780.1		11011.1
P35564	Calnexin OS=Mus musculus OX=10090 GN=Canx PE=1 SV=1	Canx	P35564	P35564	48		870134	1691150	1385420
P35585	AP-1 complex subunit mu-1 OS=Mus musculus OX=10090 GN=Ap1m1 PE=1 SV=3	Ap1m1	P35585	P35585	21		15851	77445.1	35984.5
P35601	Replication factor C subunit 1 OS=Mus musculus OX=10090 GN=Rfc1 PE=1 SV=2	Rfc1	P35601	P35601;G3UWX1;A0A0N5E9G7;G3X8Z6;Q5U4B1	8			2634.86
P35700	Peroxiredoxin-1 OS=Mus musculus OX=10090 GN=Prdx1 PE=1 SV=1	Prdx1	P35700	P35700;B1AXW4;B1AXW5;B1AXW6	15	94198.1	203638	1011530	466749
P35761	Dual specificity protein kinase TTK OS=Mus musculus OX=10090 GN=Ttk PE=1 SV=1	Ttk	P35761	P35761;Q3TPW2	8			8977.66
P35762	CD81 antigen OS=Mus musculus OX=10090 GN=Cd81 PE=1 SV=2	Cd81	P35762	P35762;A0A140LJL0	3		89604.1	205878	17418.7
P35821	Tyrosine-protein phosphatase non-receptor type 1 OS=Mus musculus OX=10090 GN=Ptpn1 PE=1 SV=2	Ptpn1	P35821	P35821	15			8484.77	12673.9
P35831	Tyrosine-protein phosphatase non-receptor type 12 OS=Mus musculus OX=10090 GN=Ptpn12 PE=1 SV=3	Ptpn12	P35831	P35831	3			6927.56
P35922	Fragile X messenger ribonucleoprotein 1 OS=Mus musculus OX=10090 GN=Fmr1 PE=1 SV=1	Fmr1	P35922	E9QAS8;P35922;D3Z6U8;E9QAS9;E9QAT0;E9QNF5;Q6AXB7	24			28604.4	27440.8
P35951	Low-density lipoprotein receptor OS=Mus musculus OX=10090 GN=Ldlr PE=1 SV=2	Ldlr	P35951	P35951;A0A1L1SRE8	27			116069	128804
P35969	Vascular endothelial growth factor receptor 1 OS=Mus musculus OX=10090 GN=Flt1 PE=1 SV=1	Flt1	P35969	P35969;A0A0R4J0A4	1			11691.1
P35979	Large ribosomal subunit protein uL11 OS=Mus musculus OX=10090 GN=Rpl12 PE=1 SV=2	Rpl12	P35979	P35979	11	31730.9	259080	934855	221360
P35980	Large ribosomal subunit protein eL18 OS=Mus musculus OX=10090 GN=Rpl18 PE=1 SV=3	Rpl18	P35980	P35980;A0A1B0GQU8;A0A1B0GSS8;A0A1B0GSA8	10		129400	1413140	285931
P35991	Tyrosine-protein kinase BTK OS=Mus musculus OX=10090 GN=Btk PE=1 SV=4	Btk	P35991	P35991;A2BDW0	14			4425.62	4499.62
P36371	Antigen peptide transporter 2 OS=Mus musculus OX=10090 GN=Tap2 PE=1 SV=1	Tap2	P36371	P36371	15			44696.3
P36552	Oxygen-dependent coproporphyrinogen-III oxidase, mitochondrial OS=Mus musculus OX=10090 GN=Cpox PE=1 SV=2	Cpox	P36552	P36552	15			25012.6	46837
P36895	Bone morphogenetic protein receptor type-1A OS=Mus musculus OX=10090 GN=Bmpr1a PE=1 SV=1	Bmpr1a	P36895	P36895;Q60607	2			4918.37
P36916	Guanine nucleotide-binding protein-like 1 OS=Mus musculus OX=10090 GN=Gnl1 PE=1 SV=4	Gnl1	P36916	P36916	7			4501.61
P36993	Protein phosphatase 1B OS=Mus musculus OX=10090 GN=Ppm1b PE=1 SV=1	Ppm1b	P36993	P36993;Q99NF7	1			2577
P37040	NADPH--cytochrome P450 reductase OS=Mus musculus OX=10090 GN=Por PE=1 SV=2	Por	P37040	P37040;Q05DV1	38		223666	193465	101914
P37913	DNA ligase 1 OS=Mus musculus OX=10090 GN=Lig1 PE=1 SV=2	Lig1	P37913	P37913;Q8R055	15			11845.5
P38060	Hydroxymethylglutaryl-CoA lyase, mitochondrial OS=Mus musculus OX=10090 GN=Hmgcl PE=1 SV=2	Hmgcl	P38060	P38060	9		14351.2	50912.7	146785
P38647	Stress-70 protein, mitochondrial OS=Mus musculus OX=10090 GN=Hspa9 PE=1 SV=3	Hspa9	P38647	P38647	43	57298.2	203288	746913	151550
P39053	Dynamin-1 OS=Mus musculus OX=10090 GN=Dnm1 PE=1 SV=2	Dnm1	P39053	P39053;A0A0J9YUE9;A0A0J9YUN4	1			21979.6
P39054	Dynamin-2 OS=Mus musculus OX=10090 GN=Dnm2 PE=1 SV=2	Dnm2	P39054	P39054;Q8BZ98;E9QLL2;G3X9G4;F8WIV5;G3UZZ3;Q3T9X3;Q3TCR7;E0CXZ8;F2Z460;G3UXX2	42		52333	172718	28738.9
P39098	Mannosyl-oligosaccharide 1,2-alpha-mannosidase IB OS=Mus musculus OX=10090 GN=Man1a2 PE=1 SV=1	Man1a2	P39098	P39098	10			51417.5
P39688	Tyrosine-protein kinase Fyn OS=Mus musculus OX=10090 GN=Fyn PE=1 SV=4	Fyn	P39688	P05480;P39688;Q04736;D3YZ57	11			42943	16466.2
P39689	Cyclin-dependent kinase inhibitor 1 OS=Mus musculus OX=10090 GN=Cdkn1a PE=1 SV=4	Cdkn1a	P39689	P39689	2			5044.64
P40124	Adenylyl cyclase-associated protein 1 OS=Mus musculus OX=10090 GN=Cap1 PE=1 SV=4	Cap1	P40124	P40124	27		83419.6	293571	141062
P40142	Transketolase OS=Mus musculus OX=10090 GN=Tkt PE=1 SV=1	Tkt	P40142	P40142;A0A286YE28	21	153785	28863.7	16666.9	13448.9
P40201	Chromodomain-helicase-DNA-binding protein 1 OS=Mus musculus OX=10090 GN=Chd1 PE=1 SV=3	Chd1	P40201	P40201;Q8C7Q2;G3V014	3			2703.64
P40237	CD82 antigen OS=Mus musculus OX=10090 GN=Cd82 PE=1 SV=1	Cd82	P40237	P40237;A2AIJ1	5			25363.8	84536.6
P40240	CD9 antigen OS=Mus musculus OX=10090 GN=Cd9 PE=1 SV=2	Cd9	P40240	P40240	8		90624.9	248046	81708.3
P40336	Vacuolar protein sorting-associated protein 26A OS=Mus musculus OX=10090 GN=Vps26a PE=1 SV=1	Vps26a	P40336	P40336	14			90163.9	39158.5
P40630	Transcription factor A, mitochondrial OS=Mus musculus OX=10090 GN=Tfam PE=1 SV=2	Tfam	P40630	P40630;A0A0R4J1N9;D3Z0F3	10			52257.8
P40694	DNA-binding protein SMUBP-2 OS=Mus musculus OX=10090 GN=Ighmbp2 PE=1 SV=1	Ighmbp2	P40694	P40694;A0A0B4J1E3;D3Z5P5	2			30362.6
P41105	Large ribosomal subunit protein eL28 OS=Mus musculus OX=10090 GN=Rpl28 PE=1 SV=2	Rpl28	P41105	P41105	10		339456	907953	127459
P41216	Long-chain-fatty-acid--CoA ligase 1 OS=Mus musculus OX=10090 GN=Acsl1 PE=1 SV=2	Acsl1	P41216	P41216;D3Z041	28			39013.8	42595.9
P41241	Tyrosine-protein kinase CSK OS=Mus musculus OX=10090 GN=Csk PE=1 SV=2	Csk	P41241	P41241;A0A1L1SQQ5;A0A1L1SR46;A0A1L1STA1	20	22788600		93118.2	38364.6
P41274	Tumor necrosis factor ligand superfamily member 9 OS=Mus musculus OX=10090 GN=Tnfsf9 PE=1 SV=1	Tnfsf9	P41274	P41274	3			9410.99	23983.8
P41438	Reduced folate transporter OS=Mus musculus OX=10090 GN=Slc19a1 PE=1 SV=1	Slc19a1	P41438	P41438;E9Q8X6;D3YU74;D3Z4F3	2			8362.37
P41731	CD63 antigen OS=Mus musculus OX=10090 GN=Cd63 PE=1 SV=2	Cd63	P41731	P41731;A0A1W2P8C6	3		68335.9	212282	1197090
P42082	T-lymphocyte activation antigen CD86 OS=Mus musculus OX=10090 GN=Cd86 PE=1 SV=1	Cd86	P42082	P42082	7		17833.6	50843.4	76598.7
P42125	Enoyl-CoA delta isomerase 1, mitochondrial OS=Mus musculus OX=10090 GN=Eci1 PE=1 SV=2	Eci1	P42125	P42125;A0A3Q4EC00;A0A452J8A5	9			56264.1
P42208	Septin-2 OS=Mus musculus OX=10090 GN=Septin2 PE=1 SV=2	Septin2	P42208	P42208;E9Q3V6;D3YYB1;D3Z3C0;F6WYM0;D3Z1S1;F6UKN5	20		87159.2	189013	27226.3
P42225	Signal transducer and activator of transcription 1 OS=Mus musculus OX=10090 GN=Stat1 PE=1 SV=1	Stat1	P42225	A0A087WSP5;P42225;Q8C3V4;Q99K94;A0A087WRI1;Q8CFQ1	17			21733.7
P42227	Signal transducer and activator of transcription 3 OS=Mus musculus OX=10090 GN=Stat3 PE=1 SV=2	Stat3	P42227	P42227;B7ZC18	7			7891.33
P42230	Signal transducer and activator of transcription 5A OS=Mus musculus OX=10090 GN=Stat5a PE=1 SV=1	Stat5a	P42230	P42230;P42232;B2C3G8	4			3165.4
P42567	Epidermal growth factor receptor substrate 15 OS=Mus musculus OX=10090 GN=Eps15 PE=1 SV=1	Eps15	P42567	P42567;H3BK65;F6W2Q5;H3BJB8;Q5JC28	15			9652.57	13329.4
P42669	Transcriptional activator protein Pur-alpha OS=Mus musculus OX=10090 GN=Pura PE=1 SV=1	Pura	P42669	P42669	12			42360.3
P42859	Huntingtin OS=Mus musculus OX=10090 GN=Htt PE=1 SV=2	Htt	P42859	G3X9H5;P42859	6			6287.15
P42867	UDP-N-acetylglucosamine--dolichyl-phosphate N-acetylglucosaminephosphotransferase OS=Mus musculus OX=10090 GN=Dpagt1 PE=1 SV=2	Dpagt1	P42867	P42867	3			20615.3
P42932	T-complex protein 1 subunit theta OS=Mus musculus OX=10090 GN=Cct8 PE=1 SV=3	Cct8	P42932	P42932;H3BL49;H3BJB6	41			54009.6	64495.6
P43024	Cytochrome c oxidase subunit 6A1, mitochondrial OS=Mus musculus OX=10090 GN=Cox6a1 PE=1 SV=2	Cox6a1	P43024	P43024;Q9DCW5	1			12700.9
P43247	DNA mismatch repair protein Msh2 OS=Mus musculus OX=10090 GN=Msh2 PE=1 SV=1	Msh2	P43247	P43247;G3UWZ8	8			5581.2
P43274	Histone H1.4 OS=Mus musculus OX=10090 GN=H1-4 PE=1 SV=2	H1-4	P43274	P43274	2			108399	11586.3
P43275	Histone H1.1 OS=Mus musculus OX=10090 GN=H1-1 PE=1 SV=2	H1-1	P43275	P43275	5	8634.04		37784.8	10641.7
P43276	Histone H1.5 OS=Mus musculus OX=10090 GN=H1-5 PE=1 SV=2	H1-5	P43276	P43276	5		31293.3	45063.4	4103.87
P43406	Integrin alpha-V OS=Mus musculus OX=10090 GN=Itgav PE=1 SV=2	Itgav	P43406	P43406;A2AKI5	35			13248.2	37334.2
P43883	Perilipin-2 OS=Mus musculus OX=10090 GN=Plin2 PE=1 SV=2	Plin2	P43883	P43883;B1AXR5	8			29215
P45376	Aldo-keto reductase family 1 member B1 OS=Mus musculus OX=10090 GN=Akr1b1 PE=1 SV=3	Akr1b1	P45376	P45376	20		80268	376053	130612
P45377	Aldose reductase-related protein 2 OS=Mus musculus OX=10090 GN=Akr1b8 PE=1 SV=2	Akr1b8	P45377	P45377	2			24398.4
P45591	Cofilin-2 OS=Mus musculus OX=10090 GN=Cfl2 PE=1 SV=1	Cfl2	P45591	P45591	2			4616.71
P45878	Peptidyl-prolyl cis-trans isomerase FKBP2 OS=Mus musculus OX=10090 GN=Fkbp2 PE=1 SV=1	Fkbp2	P45878	P45878	5			29284.5	61918.4
P45952	Medium-chain specific acyl-CoA dehydrogenase, mitochondrial OS=Mus musculus OX=10090 GN=Acadm PE=1 SV=1	Acadm	P45952	P45952	12		38913.4	19621.8
P46061	Ran GTPase-activating protein 1 OS=Mus musculus OX=10090 GN=Rangap1 PE=1 SV=2	Rangap1	P46061	P46061	26		38470	43076.3	41678.2
P46062	Signal-induced proliferation-associated protein 1 OS=Mus musculus OX=10090 GN=Sipa1 PE=1 SV=2	Sipa1	P46062	P46062;E9Q0Y4;Q3V403	19			22978.5	5039.72
P46460	Vesicle-fusing ATPase OS=Mus musculus OX=10090 GN=Nsf PE=1 SV=2	Nsf	P46460	P46460	45			123629	174271
P46467	Vacuolar protein sorting-associated protein 4B OS=Mus musculus OX=10090 GN=Vps4b PE=1 SV=2	Vps4b	P46467	P46467	19			27294	15719.3
P46471	26S proteasome regulatory subunit 7 OS=Mus musculus OX=10090 GN=Psmc2 PE=1 SV=5	Psmc2	P46471	P46471;Q8BVQ9	20			21622.2
P46638	Ras-related protein Rab-11B OS=Mus musculus OX=10090 GN=Rab11b PE=1 SV=3	Rab11b	P46638	P46638;P62492;E9Q3P9;F8WGS1;G3UY29	15		121931	261509	50827.4
P46656	Adrenodoxin, mitochondrial OS=Mus musculus OX=10090 GN=Fdx1 PE=1 SV=1	Fdx1	P46656	P46656;A0A1L1STP5	3			23393.3
P46662	Merlin OS=Mus musculus OX=10090 GN=Nf2 PE=1 SV=2	Nf2	P46662	P46662;F8WJ43	4			5971.63
P46664	Adenylosuccinate synthetase isozyme 2 OS=Mus musculus OX=10090 GN=Adss2 PE=1 SV=2	Adss2	P46664	P46664	13			24431.7
P46718	Programmed cell death protein 2 OS=Mus musculus OX=10090 GN=Pdcd2 PE=2 SV=2	Pdcd2	P46718	P46718;A0A0R4J0N5;A2T4N6	4			9033.37
P46737	Lys-63-specific deubiquitinase BRCC36 OS=Mus musculus OX=10090 GN=Brcc3 PE=1 SV=1	Brcc3	P46737	P46737;A3KGA8	3			5860.65
P46978	Dolichyl-diphosphooligosaccharide--protein glycosyltransferase subunit STT3A OS=Mus musculus OX=10090 GN=Stt3a PE=1 SV=1	Stt3a	P46978	P46978	24		79388.9	276452	33334.7
P47226	Testin OS=Mus musculus OX=10090 GN=Tes PE=1 SV=1	Tes	P47226	P47226;Q3ULB1;Q921W7	5			4692.24
P47713	Cytosolic phospholipase A2 OS=Mus musculus OX=10090 GN=Pla2g4a PE=1 SV=1	Pla2g4a	P47713	P47713;Q9DBX5	34			27253.8	11019
P47738	Aldehyde dehydrogenase, mitochondrial OS=Mus musculus OX=10090 GN=Aldh2 PE=1 SV=1	Aldh2	P47738	P47738;Q62148;A0A0G2JEU1;A0A0G2JFQ0;D3YYF3	30		98360.9	188687	100905
P47740	Aldehyde dehydrogenase family 3 member A2 OS=Mus musculus OX=10090 GN=Aldh3a2 PE=1 SV=2	Aldh3a2	P47740	B1ATI0;P47740;B1AV77;A0A140LJF9	13			13934.5	9512.54
P47754	F-actin-capping protein subunit alpha-2 OS=Mus musculus OX=10090 GN=Capza2 PE=1 SV=3	Capza2	P47754	P47754;A0A0N4SVM0;D6RCW7	12			52698.1	69553.6
P47758	Signal recognition particle receptor subunit beta OS=Mus musculus OX=10090 GN=Srprb PE=1 SV=1	Srprb	P47758	P47758	15			123597	105736
P47791	Glutathione reductase, mitochondrial OS=Mus musculus OX=10090 GN=Gsr PE=1 SV=3	Gsr	P47791	P47791	15		1982730	34445.5	120182
P47802	Metaxin-1 OS=Mus musculus OX=10090 GN=Mtx1 PE=1 SV=1	Mtx1	P47802	P47802;A0A6I8MWZ8;D3Z3F4;Q8R5C0;G3UXX9	13		33346.3	108563	71757.8
P47811	Mitogen-activated protein kinase 14 OS=Mus musculus OX=10090 GN=Mapk14 PE=1 SV=3	Mapk14	P47811	P47811;A0A3B2WB60;B2KF34	8			10974.4
P47856	Glutamine--fructose-6-phosphate aminotransferase [isomerizing] 1 OS=Mus musculus OX=10090 GN=Gfpt1 PE=1 SV=3	Gfpt1	P47856	P47856	11			3855.55
P47879	Insulin-like growth factor-binding protein 4 OS=Mus musculus OX=10090 GN=Igfbp4 PE=1 SV=2	Igfbp4	P47879	P47879;H3BLB7	2	169044		5470.61	82239.8
P47911	Large ribosomal subunit protein eL6 OS=Mus musculus OX=10090 GN=Rpl6 PE=1 SV=3	Rpl6	P47911	P47911	23		334012	1646910	310290
P47915	Large ribosomal subunit protein eL29 OS=Mus musculus OX=10090 GN=Rpl29 PE=1 SV=2	Rpl29	P47915	P47915;A0A1L1SS27;A0A1L1STJ3;W4VSN7	4		62492.8	388222	18989
P47941	Crk-like protein OS=Mus musculus OX=10090 GN=Crkl PE=1 SV=2	Crkl	P47941	P47941	4			5621.42
P47955	Large ribosomal subunit protein P1 OS=Mus musculus OX=10090 GN=Rplp1 PE=1 SV=1	Rplp1	P47955	P47955	2		113786	574979	18780.4
P47962	Large ribosomal subunit protein uL18 OS=Mus musculus OX=10090 GN=Rpl5 PE=1 SV=3	Rpl5	P47962	P47962	19	21487.9	145487	619669	155470
P47963	Large ribosomal subunit protein eL13 OS=Mus musculus OX=10090 GN=Rpl13 PE=1 SV=3	Rpl13	P47963	P47963	16		236885	509367	201061
P47964	Large ribosomal subunit protein eL36 OS=Mus musculus OX=10090 GN=Rpl36 PE=1 SV=3	Rpl36	P47964	P47964	8		78833	239426	17328.5
P47968	Ribose-5-phosphate isomerase OS=Mus musculus OX=10090 GN=Rpia PE=1 SV=2	Rpia	P47968	P47968	3			6796.88	52884.2
P48024	Eukaryotic translation initiation factor 1 OS=Mus musculus OX=10090 GN=Eif1 PE=1 SV=2	Eif1	P48024	P48024	1			6085.21
P48025	Tyrosine-protein kinase SYK OS=Mus musculus OX=10090 GN=Syk PE=1 SV=2	Syk	P48025	P48025;E9PWE9	12			25112.4
P48036	Annexin A5 OS=Mus musculus OX=10090 GN=Anxa5 PE=1 SV=1	Anxa5	P48036	P48036	22		115854	194690	196705
P48193	Protein 4.1 OS=Mus musculus OX=10090 GN=Epb41 PE=1 SV=2	Epb41	P48193	P48193;Q9WV92;Q9Z2H5;A0A1D5RLV1;A2A838;A2A839;A2A841;A2A842;A0A571BEG4;A0A5F8MPR1;A2AD32;A2AUK7;A2AUK8;E9PV14;A0A286YCY8;A0A286YDY4;A0A3B2WBE1;A0A3B2WD96;A2AUK5;A7YY80;D0VYV6	27	779890		109553	45819.8
P48410	ATP-binding cassette sub-family D member 1 OS=Mus musculus OX=10090 GN=Abcd1 PE=1 SV=1	Abcd1	P48410	P48410;A2ALN0	19	21390		23474.4
P48428	Tubulin-specific chaperone A OS=Mus musculus OX=10090 GN=Tbca PE=1 SV=3	Tbca	P48428	P48428;A0A1Y7VJ48	4			11643.6
P48441	Alpha-L-iduronidase OS=Mus musculus OX=10090 GN=Idua PE=1 SV=2	Idua	P48441	P48441;Q8BMG0;Q8BLF6	3			4234.79
P48453	Serine/threonine-protein phosphatase 2B catalytic subunit beta isoform OS=Mus musculus OX=10090 GN=Ppp3cb PE=1 SV=2	Ppp3cb	P48453	P48453;P48455;P63328;A0A2I3BPC5;E0CZ78;E9Q6P2;G3X8U7	4			4927.43
P48678	Prelamin-A/C OS=Mus musculus OX=10090 GN=Lmna PE=1 SV=2	Lmna	P48678	P48678	33		13571.6	30192.8	66415.9
P48722	Heat shock 70 kDa protein 4L OS=Mus musculus OX=10090 GN=Hspa4l PE=1 SV=2	Hspa4l	P48722	P48722;E0CY23	6			14212
P48725	Pericentrin OS=Mus musculus OX=10090 GN=Pcnt PE=1 SV=2	Pcnt	P48725	P48725;A0A1W2P737;F8VPV0	6			5292.28
P48758	Carbonyl reductase [NADPH] 1 OS=Mus musculus OX=10090 GN=Cbr1 PE=1 SV=3	Cbr1	P48758	P48758	3			4527.66
P48771	Cytochrome c oxidase subunit 7A2, mitochondrial OS=Mus musculus OX=10090 GN=Cox7a2 PE=1 SV=2	Cox7a2	P48771	P48771	2			435509	137051
P48962	ADP/ATP translocase 1 OS=Mus musculus OX=10090 GN=Slc25a4 PE=1 SV=4	Slc25a4	P48962	P48962	10	116515	332054	1615850	394284
P48999	Polyunsaturated fatty acid 5-lipoxygenase OS=Mus musculus OX=10090 GN=Alox5 PE=1 SV=3	Alox5	P48999	P48999;A0A0N4SW45;E9Q6H6;E9QA93	17			17593.2	40548.3
P49025	Citron Rho-interacting kinase OS=Mus musculus OX=10090 GN=Cit PE=1 SV=3	Cit	P49025	P49025;D3YU89;D3Z1U0;E9QL53;F6SBR5	21			8483.09
P49070	Guided entry of tail-anchored proteins factor CAMLG OS=Mus musculus OX=10090 GN=Camlg PE=1 SV=2	Camlg	P49070	P49070	2			10446.5
P49135	General transcription and DNA repair factor IIH helicase subunit XPB OS=Mus musculus OX=10090 GN=Ercc3 PE=2 SV=1	Ercc3	P49135	P49135	3			2714.2
P49138	MAP kinase-activated protein kinase 2 OS=Mus musculus OX=10090 GN=Mapkapk2 PE=1 SV=2	Mapkapk2	P49138	P49138	6			15252.4
P49282	Natural resistance-associated macrophage protein 2 OS=Mus musculus OX=10090 GN=Slc11a2 PE=1 SV=2	Slc11a2	P49282	P49282	4			26307.1	74522.6
P49300	C-type lectin domain family 10 member A OS=Mus musculus OX=10090 GN=Clec10a PE=1 SV=1	Clec10a	P49300	P49300;A2CF65;F8WHB7;J3QPR7	5			4039.6
P49312	Heterogeneous nuclear ribonucleoprotein A1 OS=Mus musculus OX=10090 GN=Hnrnpa1 PE=1 SV=2	Hnrnpa1	P49312	P49312;Q5EBP8	16	140921	24677	128973	83205.4
P49442	Inositol polyphosphate 1-phosphatase OS=Mus musculus OX=10090 GN=Inpp1 PE=1 SV=2	Inpp1	P49442	P49442;E0CX64;E0CYQ4;H3BK26	2			881.409
P49446	Receptor-type tyrosine-protein phosphatase epsilon OS=Mus musculus OX=10090 GN=Ptpre PE=1 SV=3	Ptpre	P49446	P49446;A0A1B0GRH2;A0A1B0GRT6	10			13882.8
P49586	Choline-phosphate cytidylyltransferase A OS=Mus musculus OX=10090 GN=Pcyt1a PE=1 SV=1	Pcyt1a	P49586	P49586;Q811Q9	4			16153.6
P49615	Cyclin-dependent kinase 5 OS=Mus musculus OX=10090 GN=Cdk5 PE=1 SV=1	Cdk5	P49615	P49615;A0A0G2JDL3	5			4209.09
P49710	Hematopoietic lineage cell-specific protein OS=Mus musculus OX=10090 GN=Hcls1 PE=1 SV=2	Hcls1	P49710	P49710;E9Q4E5	9			36584.4
P49717	DNA replication licensing factor MCM4 OS=Mus musculus OX=10090 GN=Mcm4 PE=1 SV=1	Mcm4	P49717	P49717	7			4747.76
P49718	DNA replication licensing factor MCM5 OS=Mus musculus OX=10090 GN=Mcm5 PE=1 SV=2	Mcm5	P49718	P49718	26			31698.4	15107.3
P49722	Proteasome subunit alpha type-2 OS=Mus musculus OX=10090 GN=Psma2 PE=1 SV=3	Psma2	P49722	P49722;Q8BKE0	7	24487.9	40826.8	11655.1	7742.84
P49769	Presenilin-1 OS=Mus musculus OX=10090 GN=Psen1 PE=1 SV=1	Psen1	P49769	P49769	7			20761.1	19424.8
P49935	Pro-cathepsin H OS=Mus musculus OX=10090 GN=Ctsh PE=1 SV=2	Ctsh	P49935	P49935;A0A087WR20	1			2432.25	4771.07
P49962	Signal recognition particle 9 kDa protein OS=Mus musculus OX=10090 GN=Srp9 PE=1 SV=2	Srp9	P49962	P49962	8			26477	36365.5
P50096	Inosine-5'-monophosphate dehydrogenase 1 OS=Mus musculus OX=10090 GN=Impdh1 PE=1 SV=2	Impdh1	P50096	P50096;F7DEU6;E0CYE2	4		24815.7	4220.33
P50136	2-oxoisovalerate dehydrogenase subunit alpha, mitochondrial OS=Mus musculus OX=10090 GN=Bckdha PE=1 SV=1	Bckdha	P50136	P50136;Q3U3J1	8			9323.42
P50171	(3R)-3-hydroxyacyl-CoA dehydrogenase OS=Mus musculus OX=10090 GN=Hsd17b8 PE=1 SV=2	Hsd17b8	P50171	P50171;A0A494BA51;A0A494BAF4;G3UX44	2			2713.91
P50247	Adenosylhomocysteinase OS=Mus musculus OX=10090 GN=Ahcy PE=1 SV=3	Ahcy	P50247	P50247	14		353429	12198.8	11542.6
P50284	Tumor necrosis factor receptor superfamily member 3 OS=Mus musculus OX=10090 GN=Ltbr PE=1 SV=1	Ltbr	P50284	P50284	3			4610.38	11057.1
P50428	Arylsulfatase A OS=Mus musculus OX=10090 GN=Arsa PE=1 SV=2	Arsa	P50428	P50428;F6QGM0	3			2043.14	11359.9
P50429	Arylsulfatase B OS=Mus musculus OX=10090 GN=Arsb PE=1 SV=3	Arsb	P50429	P50429;A0A0R4J138	18		21463.2	39311.4	93870.1
P50431	Serine hydroxymethyltransferase, cytosolic OS=Mus musculus OX=10090 GN=Shmt1 PE=1 SV=3	Shmt1	P50431	P50431;G3UYY1;G3UZ26	7			8376.82	13786
P50446	Keratin, type II cytoskeletal 6A OS=Mus musculus OX=10090 GN=Krt6a PE=1 SV=3	Krt6a	P50446;Q9Z331	P50446;Q8BGZ7;Q9Z331;Q6IFZ8;A0A2R8VHP3;Q3UV11	2		144949	1346.23	3135.98
P50462	Cysteine and glycine-rich protein 3 OS=Mus musculus OX=10090 GN=Csrp3 PE=1 SV=1	Csrp3	P50462	P50462	1			25772	10352.3
P50516	V-type proton ATPase catalytic subunit A OS=Mus musculus OX=10090 GN=Atp6v1a PE=1 SV=2	Atp6v1a	P50516	P50516	31		27272.7	71068.8	70626.9
P50518	V-type proton ATPase subunit E 1 OS=Mus musculus OX=10090 GN=Atp6v1e1 PE=1 SV=2	Atp6v1e1	P50518	P50518	12			269297
P50543	Protein S100-A11 OS=Mus musculus OX=10090 GN=S100a11 PE=1 SV=1	S100a11	P50543	P50543	4			82407.1	92755.9
P50544	Very long-chain specific acyl-CoA dehydrogenase, mitochondrial OS=Mus musculus OX=10090 GN=Acadvl PE=1 SV=3	Acadvl	P50544	P50544;B1AR28	26			12454.3	25152.4
P50580	Proliferation-associated protein 2G4 OS=Mus musculus OX=10090 GN=Pa2g4 PE=1 SV=3	Pa2g4	P50580	P50580	24	135702	169519	327827	219662
P51150	Ras-related protein Rab-7a OS=Mus musculus OX=10090 GN=Rab7a PE=1 SV=2	Rab7a	P51150	P51150;A0A0N4SVG9;A0A0N4SVR6	20		106100	486734	33602.1
P51174	Long-chain specific acyl-CoA dehydrogenase, mitochondrial OS=Mus musculus OX=10090 GN=Acadl PE=1 SV=2	Acadl	P51174	P51174;A0A0R4J083	14			34007	20785.4
P51175	Protoporphyrinogen oxidase OS=Mus musculus OX=10090 GN=Ppox PE=1 SV=1	Ppox	P51175	P51175	6			23370.7
P51410	Large ribosomal subunit protein uL6 OS=Mus musculus OX=10090 GN=Rpl9 PE=1 SV=2	Rpl9	P51410	P51410;A0A0G2JES3;A0A140T8T4;D3YZT0;D3Z629	12	65134.5	140417	535913	137909
P51432	1-phosphatidylinositol 4,5-bisphosphate phosphodiesterase beta-3 OS=Mus musculus OX=10090 GN=Plcb3 PE=1 SV=2	Plcb3	P51432	P51432;A0A494B9C1;A0A494BAY4	15			9661.61	179330
P51569	Alpha-galactosidase A OS=Mus musculus OX=10090 GN=Gla PE=1 SV=1	Gla	P51569	P51569;Q8BGZ6	12		29066.4	20915	56772.4
P51660	Peroxisomal multifunctional enzyme type 2 OS=Mus musculus OX=10090 GN=Hsd17b4 PE=1 SV=3	Hsd17b4	P51660	P51660	44		53367.8	274362	148484
P51670	C-C motif chemokine 9 OS=Mus musculus OX=10090 GN=Ccl9 PE=1 SV=1	Ccl9	P51670	P51670	2			26522.5
P51791	H(+)/Cl(-) exchange transporter 3 OS=Mus musculus OX=10090 GN=Clcn3 PE=1 SV=3	Clcn3	P51791	P51791;A0A6Q6Q7B9;Q790S0;Q8K4W8	1			3121.3
P51807	Dynein light chain Tctex-type 1 OS=Mus musculus OX=10090 GN=Dynlt1 PE=1 SV=1	Dynlt1	P51807	P51807;A0A338P7B7	4			8565.32
P51829	Adenylate cyclase type 7 OS=Mus musculus OX=10090 GN=Adcy7 PE=1 SV=2	Adcy7	P51829	P51829;A0A1B0GT56	20			36952.3
P51859	Hepatoma-derived growth factor OS=Mus musculus OX=10090 GN=Hdgf PE=1 SV=2	Hdgf	P51859	P51859;A0AA74KSY4;E0CXA0;E0CYW7	9	16855.2	16203.8	21554.6	31004.1
P51863	V-type proton ATPase subunit d 1 OS=Mus musculus OX=10090 GN=Atp6v0d1 PE=1 SV=2	Atp6v0d1	P51863	P51863	15		126346	224655	76903.2
P51881	ADP/ATP translocase 2 OS=Mus musculus OX=10090 GN=Slc25a5 PE=1 SV=3	Slc25a5	P51881	P48962;P51881;Q3V132	26	120998	539915	1803240	549904
P51954	Serine/threonine-protein kinase Nek1 OS=Mus musculus OX=10090 GN=Nek1 PE=1 SV=2	Nek1	P51954	P51954;B2RXX0;B2RXQ4;B7ZWK0	2			1050.67
P52019	Squalene monooxygenase OS=Mus musculus OX=10090 GN=Sqle PE=2 SV=1	Sqle	P52019	P52019;Q3TSS7	12			18628.9
P52293	Importin subunit alpha-1 OS=Mus musculus OX=10090 GN=Kpna2 PE=1 SV=2	Kpna2	P52293	P52293	20			44906.5
P52431	DNA polymerase delta catalytic subunit OS=Mus musculus OX=10090 GN=Pold1 PE=1 SV=2	Pold1	P52431	P52431;D6RFB8	9			8448.83	16294.2
P52432	DNA-directed RNA polymerases I and III subunit RPAC1 OS=Mus musculus OX=10090 GN=Polr1c PE=1 SV=3	Polr1c	P52432	P52432;D3Z3D6;D3Z7Q8;G3UXX5	5			12325.4
P52479	Ubiquitin carboxyl-terminal hydrolase 10 OS=Mus musculus OX=10090 GN=Usp10 PE=1 SV=3	Usp10	P52479	P52479;G3X9U6	22			53826.9	13031.6
P52480	Pyruvate kinase PKM OS=Mus musculus OX=10090 GN=Pkm PE=1 SV=4	Pkm	P52480	P52480;A0A1L1SQV8;A0A1L1SSN6;A0A1L1STV8;A0A1L1SU37	46	172396	393152	1268280	149221
P52482	Ubiquitin-conjugating enzyme E2 E1 OS=Mus musculus OX=10090 GN=Ube2e1 PE=1 SV=1	Ube2e1	P52482	P52482;A0A286YE31	1			2605.6
P52483	Ubiquitin-conjugating enzyme E2 E3 OS=Mus musculus OX=10090 GN=Ube2e3 PE=1 SV=2	Ube2e3	P52483;Q91W82	P52482;P52483;Q91W82;A0A286YE31;D3YXD1;H3BL23;H3BL69	3			14013.8	12526.9
P52503	NADH dehydrogenase [ubiquinone] iron-sulfur protein 6, mitochondrial OS=Mus musculus OX=10090 GN=Ndufs6 PE=1 SV=2	Ndufs6	P52503	P52503	4			59129.4
P52633	Signal transducer and transcription activator 6 OS=Mus musculus OX=10090 GN=Stat6 PE=1 SV=2	Stat6	P52633	P52633	6			5856.03
P52760	2-iminobutanoate/2-iminopropanoate deaminase OS=Mus musculus OX=10090 GN=Rida PE=1 SV=3	Rida	P52760	P52760	3			3474.79	19601.4
P52793	Ephrin-A1 OS=Mus musculus OX=10090 GN=Efna1 PE=1 SV=1	Efna1	P52793	P52793;D3YTT5;D3Z7A6	1			3252.2
P52825	Carnitine O-palmitoyltransferase 2, mitochondrial OS=Mus musculus OX=10090 GN=Cpt2 PE=1 SV=2	Cpt2	P52825	P52825	13			11320.5
P52875	Putative divalent cation/proton antiporter TMEM165 OS=Mus musculus OX=10090 GN=Tmem165 PE=1 SV=2	Tmem165	P52875	P52875	4			39905
P52912	Cytotoxic granule associated RNA binding protein TIA1 OS=Mus musculus OX=10090 GN=Tia1 PE=1 SV=1	Tia1	P52912	P52912;D3YY02;D3Z4H6;G5E8L2;Q80ZW7;Q8CII5	2			2623.87
P53026	Large ribosomal subunit protein uL1 OS=Mus musculus OX=10090 GN=Rpl10a PE=1 SV=3	Rpl10a	P53026	P53026;A0A3B2WBL1;A0A3B2WDD2;Q5XJF6;A0A3B2W820;A0A3B2W824;A0A3B2WCA5;D6RE43	14	313504	170009	538632	93772.2
P53395	Lipoamide acyltransferase component of branched-chain alpha-keto acid dehydrogenase complex, mitochondrial OS=Mus musculus OX=10090 GN=Dbt PE=1 SV=2	Dbt	P53395	P53395	22		50221.4	20643.3
P53564	Homeobox protein cut-like 1 OS=Mus musculus OX=10090 GN=Cux1 PE=1 SV=3	Cux1	P53564	P53564;P70298;E9QKE9;H3BJQ9;H3BK24;H3BKF6;H3BLS0	4			11693.1
P53569	CCAAT/enhancer-binding protein zeta OS=Mus musculus OX=10090 GN=Cebpz PE=1 SV=2	Cebpz	P53569	P53569;A0A0R4J046;A0A3B2WCE8	7			6632.85
P53702	Holocytochrome c-type synthase OS=Mus musculus OX=10090 GN=Hccs PE=1 SV=2	Hccs	P53702	P53702	11			39487.1	34699.5
P53798	Squalene synthase OS=Mus musculus OX=10090 GN=Fdft1 PE=1 SV=2	Fdft1	P53798	P53798;A0A571BEK9	5			9099.19
P53810	Phosphatidylinositol transfer protein alpha isoform OS=Mus musculus OX=10090 GN=Pitpna PE=1 SV=2	Pitpna	P53810	P53810	5			19585.6
P53811	Phosphatidylinositol transfer protein beta isoform OS=Mus musculus OX=10090 GN=Pitpnb PE=1 SV=2	Pitpnb	P53811	P53811;Q8JZZ5	11			26847.4	32946.8
P53986	Monocarboxylate transporter 1 OS=Mus musculus OX=10090 GN=Slc16a1 PE=1 SV=1	Slc16a1	P53986	P53986	11	16994	61375.3	397898	956967
P53994	Ras-related protein Rab-2A OS=Mus musculus OX=10090 GN=Rab2a PE=1 SV=1	Rab2a	P53994	P53994;P59279;G3UXQ7;G3V022;Q3TEG7	15		94108.5	170480	33530.2
P53995	Anaphase-promoting complex subunit 1 OS=Mus musculus OX=10090 GN=Anapc1 PE=1 SV=2	Anapc1	P53995	P53995;A2ATQ5	6			3310.06
P53996	CCHC-type zinc finger nucleic acid binding protein OS=Mus musculus OX=10090 GN=Cnbp PE=1 SV=2	Cnbp	P53996	P53996;A0A0N4SVS6	9			162938	19476.7
P54071	Isocitrate dehydrogenase [NADP], mitochondrial OS=Mus musculus OX=10090 GN=Idh2 PE=1 SV=3	Idh2	P54071	P54071;A0A0U1RP68;D6RIL6	23			67500.1	16376.5
P54099	DNA polymerase subunit gamma-1 OS=Mus musculus OX=10090 GN=Polg PE=1 SV=3	Polg	P54099	P54099;Q75WC0;A0A0J9YU03;D6RIP1	2			1410.34
P54103	DnaJ homolog subfamily C member 2 OS=Mus musculus OX=10090 GN=Dnajc2 PE=1 SV=2	Dnajc2	P54103	P54103;E9Q9H2;E9Q9H3	16		47138.4	38947.4
P54116	Stomatin OS=Mus musculus OX=10090 GN=Stom PE=1 SV=3	Stom	P54116	P54116	11		86022.6	240697	172974
P54227	Stathmin OS=Mus musculus OX=10090 GN=Stmn1 PE=1 SV=2	Stmn1	P54227	P54227;D3Z1Z8;D3Z5N2	7			38158.6	36263.6
P54276	DNA mismatch repair protein Msh6 OS=Mus musculus OX=10090 GN=Msh6 PE=1 SV=3	Msh6	P54276	P54276	4			2315.32
P54285	Voltage-dependent L-type calcium channel subunit beta-3 OS=Mus musculus OX=10090 GN=Cacnb3 PE=1 SV=2	Cacnb3	P54285;Q8CC27;Q8R0S4;Q8R3Z5	P54285;Q8CC27;Q8R0S4;Q8R3Z5;A0A0R4J194;A0A2U3TZ49;A2A542;A2A543;A2A545;C7IVS7;D3Z3Z3;A0A0A6YWX5;J3QK20	1			2332.11
P54310	Hormone-sensitive lipase OS=Mus musculus OX=10090 GN=Lipe PE=1 SV=2	Lipe	P54310	E9Q4M2;P54310	6			7697.84	5279.53
P54728	UV excision repair protein RAD23 homolog B OS=Mus musculus OX=10090 GN=Rad23b PE=1 SV=2	Rad23b	P54728	P54728	9			21938.4	64967.3
P54729	NEDD8 ultimate buster 1 OS=Mus musculus OX=10090 GN=Nub1 PE=1 SV=2	Nub1	P54729	P54729;A0A0G2JGQ4	4			1757.69	1139.04
P54731	FAS-associated factor 1 OS=Mus musculus OX=10090 GN=Faf1 PE=1 SV=2	Faf1	P54731	P54731	9			6605.36
P54775	26S proteasome regulatory subunit 6B OS=Mus musculus OX=10090 GN=Psmc4 PE=1 SV=2	Psmc4	P54775	P54775;A0A140LIZ5	9			11784.2
P54818	Galactocerebrosidase OS=Mus musculus OX=10090 GN=Galc PE=1 SV=2	Galc	P54818	P54818	6			7898.69	52745.2
P54822	Adenylosuccinate lyase OS=Mus musculus OX=10090 GN=Adsl PE=1 SV=2	Adsl	P54822	P54822;E9Q242	15			15673.2
P54823	Probable ATP-dependent RNA helicase DDX6 OS=Mus musculus OX=10090 GN=Ddx6 PE=1 SV=1	Ddx6	P54823	P54823	24			55581.1	29785.4
P54923	ADP-ribosylhydrolase ARH1 OS=Mus musculus OX=10090 GN=Adprh PE=1 SV=1	Adprh	P54923	P54923	4			7705.6
P54987	Cis-aconitate decarboxylase OS=Mus musculus OX=10090 GN=Acod1 PE=1 SV=2	Acod1	P54987	P54987;A0A0R4J027	13			9586.59
P55012	Solute carrier family 12 member 2 OS=Mus musculus OX=10090 GN=Slc12a2 PE=1 SV=2	Slc12a2	P55012	P55012;E9QM38	17			40677.6
P55096	ATP-binding cassette sub-family D member 3 OS=Mus musculus OX=10090 GN=Abcd3 PE=1 SV=2	Abcd3	P55096	P55096	24			65359.3	25481.1
P55194	SH3 domain-binding protein 1 OS=Mus musculus OX=10090 GN=Sh3bp1 PE=1 SV=3	Sh3bp1	P55194	P55194;A0A2R8W6I7;A2A5V2;A2A5V3;S4R2D3	5			6738.75
P55258	Ras-related protein Rab-8A OS=Mus musculus OX=10090 GN=Rab8a PE=1 SV=2	Rab8a	P55258	P55258	5			119057
P55264	Adenosine kinase OS=Mus musculus OX=10090 GN=Adk PE=1 SV=2	Adk	P55264	P55264;A0A286YCD7	3			5131.85
P55302	Alpha-2-macroglobulin receptor-associated protein OS=Mus musculus OX=10090 GN=Lrpap1 PE=1 SV=1	Lrpap1	P55302	P55302;F6WMD1	16			32244.5
P55772	Ectonucleoside triphosphate diphosphohydrolase 1 OS=Mus musculus OX=10090 GN=Entpd1 PE=1 SV=1	Entpd1	P55772	D6RFA9;D6RHQ2;P55772;Q8CDV7	1			2050.88
P55821	Stathmin-2 OS=Mus musculus OX=10090 GN=Stmn2 PE=1 SV=1	Stmn2	P55821	P55821	1			30887.5
P55937	Golgin subfamily A member 3 OS=Mus musculus OX=10090 GN=Golga3 PE=1 SV=3	Golga3	P55937	P55937;E9QP99;A0A0R4J1H6	8			3755.22
P56135	ATP synthase subunit f, mitochondrial OS=Mus musculus OX=10090 GN=Atp5mf PE=1 SV=3	Atp5mf	P56135	P56135;F8WHP8	4			412034	48546.2
P56183	Ribosomal RNA processing protein 1 homolog A OS=Mus musculus OX=10090 GN=Rrp1 PE=1 SV=2	Rrp1	P56183	P56183;A0A1W2P7C5	7		31512	18325.5
P56212	cAMP-regulated phosphoprotein 19 OS=Mus musculus OX=10090 GN=Arpp19 PE=1 SV=2	Arpp19	P56212	P60840;P56212;E9Q4B9;E9Q827	4			18975.5
P56213	FAD-linked sulfhydryl oxidase ALR OS=Mus musculus OX=10090 GN=Gfer PE=1 SV=2	Gfer	P56213	P56213;A0A3Q4EGL6;A0A3Q4EII8	5			3948.97	24133
P56371	Ras-related protein Rab-4A OS=Mus musculus OX=10090 GN=Rab4a PE=1 SV=2	Rab4a	P56371	P56371	3			4228.3
P56376	Acylphosphatase-1 OS=Mus musculus OX=10090 GN=Acyp1 PE=1 SV=2	Acyp1	P56376	P56376;E9QJT5	2			3581.05
P56379	ATP synthase subunit ATP5MPL, mitochondrial OS=Mus musculus OX=10090 GN=Atp5mpl PE=1 SV=1	Atp5mpl	P56379	P56379;A0A1Y7VLP0	1			14323
P56380	Bis(5'-nucleosyl)-tetraphosphatase [asymmetrical] OS=Mus musculus OX=10090 GN=Nudt2 PE=1 SV=3	Nudt2	P56380	P56380	2			2853.35
P56382	ATP synthase subunit epsilon, mitochondrial OS=Mus musculus OX=10090 GN=Atp5f1e PE=1 SV=2	Atp5f1e	P56382	P56382	2			143718
P56383	ATP synthase F(0) complex subunit C2, mitochondrial OS=Mus musculus OX=10090 GN=Atp5mc2 PE=1 SV=2	Atp5mc2	P56383;P56384;Q9CR84	P56383;P56384;Q9CR84;A0A087WQS5	1			13202.3	21991.9
P56390	Cyclin-dependent kinases regulatory subunit 2 OS=Mus musculus OX=10090 GN=Cks2 PE=1 SV=1	Cks2	P56390	P56390	1			7161.86
P56391	Cytochrome c oxidase subunit 6B1 OS=Mus musculus OX=10090 GN=Cox6b1 PE=1 SV=2	Cox6b1	P56391	P56391	12		247343	740010	508622
P56394	Cytochrome c oxidase copper chaperone OS=Mus musculus OX=10090 GN=Cox17 PE=1 SV=2	Cox17	P56394	P56394	2			13177.8	48776.6
P56395	Cytochrome b5 OS=Mus musculus OX=10090 GN=Cyb5a PE=1 SV=2	Cyb5a	P56395	P56395;G5E850;A0A494B9D8	6		69631.2	191769	209821
P56399	Ubiquitin carboxyl-terminal hydrolase 5 OS=Mus musculus OX=10090 GN=Usp5 PE=1 SV=1	Usp5	P56399	P56399;Q3U4W8	11			16122.7
P56477	Interferon regulatory factor 5 OS=Mus musculus OX=10090 GN=Irf5 PE=1 SV=1	Irf5	P56477	P56477;F6Z6C6	2			3272
P56480	ATP synthase subunit beta, mitochondrial OS=Mus musculus OX=10090 GN=Atp5f1b PE=1 SV=2	Atp5f1b	P56480	P56480	24	89698.3	262733	1011970	95314.7
P56501	Putative mitochondrial transporter UCP3 OS=Mus musculus OX=10090 GN=Ucp3 PE=1 SV=1	Ucp3	P56501;P70406	P56501;P70406;A0A140LHA5;D3YXM5;D3YZG5	1			1018.11
P56542	Deoxyribonuclease-2-alpha OS=Mus musculus OX=10090 GN=Dnase2 PE=1 SV=1	Dnase2	P56542	P56542;D3Z512;D3Z5U3;S4R1G0	7			74853.1	80802.3
P56546	C-terminal-binding protein 2 OS=Mus musculus OX=10090 GN=Ctbp2 PE=1 SV=2	Ctbp2	P56546	P56546;Q91YZ2;E9PWQ9;E9Q0T4	1			3365.27
P56564	Excitatory amino acid transporter 1 OS=Mus musculus OX=10090 GN=Slc1a3 PE=1 SV=2	Slc1a3	P56564	O35544;P56564;A0A1W2P762;D3YY51	8		22682.1	26610.5	6802.18
P56677	Suppressor of tumorigenicity 14 protein homolog OS=Mus musculus OX=10090 GN=St14 PE=1 SV=2	St14	P56677	P56677	15		20156.8	22623.8	31705.3
P56812	Programmed cell death protein 5 OS=Mus musculus OX=10090 GN=Pdcd5 PE=1 SV=3	Pdcd5	P56812	P56812;D3Z7Q5	4			9435.42
P56873	Protein ZNRD2 OS=Mus musculus OX=10090 GN=Znrd2 PE=1 SV=1	Znrd2	P56873	P56873	1			5834.61
P56959	RNA-binding protein FUS OS=Mus musculus OX=10090 GN=Fus PE=1 SV=1	Fus	P56959	P56959;Q8CFQ9;G3UXT7	11			180269	15541.8
P56960	Exosome complex component 10 OS=Mus musculus OX=10090 GN=Exosc10 PE=1 SV=2	Exosc10	P56960	P56960;F6VYQ6;Q8K366	15			6916.22	14777.9
P57716	Nicastrin OS=Mus musculus OX=10090 GN=Ncstn PE=1 SV=3	Ncstn	P57716	P57716	17		27840.3	150449	606447
P57725	SAM domain-containing protein SAMSN-1 OS=Mus musculus OX=10090 GN=Samsn1 PE=1 SV=2	Samsn1	P57725	P57725	2			6350.32
P57746	V-type proton ATPase subunit D OS=Mus musculus OX=10090 GN=Atp6v1d PE=1 SV=1	Atp6v1d	P57746	P57746	6			13484.1
P57759	Endoplasmic reticulum resident protein 29 OS=Mus musculus OX=10090 GN=Erp29 PE=1 SV=2	Erp29	P57759	P57759	12		44233.2	287547	117425
P57776	Elongation factor 1-delta OS=Mus musculus OX=10090 GN=Eef1d PE=1 SV=3	Eef1d	P57776	P57776;A0A0R4J1E2;A0A0R4J1L2;D3YY68;F6ZFU0;Q80T06;Q91VK2	12			52698.4	32638.5
P57780	Alpha-actinin-4 OS=Mus musculus OX=10090 GN=Actn4 PE=1 SV=1	Actn4	P57780	P57780;A0A1L1SV25;A0A1L1SVJ6	48	90093.9	112157	47186	40963.2
P57784	U2 small nuclear ribonucleoprotein A' OS=Mus musculus OX=10090 GN=Snrpa1 PE=1 SV=2	Snrpa1	P57784	P57784;G5E883	12			48768.7	4608.73
P57787	Monocarboxylate transporter 4 OS=Mus musculus OX=10090 GN=Slc16a3 PE=1 SV=1	Slc16a3	P57787	P57787	9		117183	273960	57100.9
P57791	CAAX prenyl protease 2 OS=Mus musculus OX=10090 GN=Rce1 PE=2 SV=1	Rce1	P57791	P57791;A0A286YCK9;A0A286YCQ7;A0A494B9U4;A0A494BAL8;Q99KQ3	2			6668.44
P58021	Transmembrane 9 superfamily member 2 OS=Mus musculus OX=10090 GN=Tm9sf2 PE=1 SV=1	Tm9sf2	P58021	P58021;E9PZ69	16		35873.5	117800	95360
P58044	Isopentenyl-diphosphate Delta-isomerase 1 OS=Mus musculus OX=10090 GN=Idi1 PE=1 SV=1	Idi1	P58044	P58044;G3XA48	5			9024.39
P58058	NAD kinase OS=Mus musculus OX=10090 GN=Nadk PE=1 SV=2	Nadk	P58058	P58058;A2A9P2	4			5323.46
P58059	Small ribosomal subunit protein bS21m OS=Mus musculus OX=10090 GN=Mrps21 PE=1 SV=1	Mrps21	P58059	P58059;D3YVZ9	2			4522.8
P58064	Small ribosomal subunit protein bS6m OS=Mus musculus OX=10090 GN=Mrps6 PE=1 SV=3	Mrps6	P58064	P58064	2			24054.1
P58069	Ras GTPase-activating protein 2 OS=Mus musculus OX=10090 GN=Rasa2 PE=1 SV=2	Rasa2	P58069	P58069	11			10489
P58137	Acyl-coenzyme A thioesterase 8 OS=Mus musculus OX=10090 GN=Acot8 PE=1 SV=1	Acot8	P58137	P58137;Q8BZR4	13			19474.1
P58242	Acid sphingomyelinase-like phosphodiesterase 3b OS=Mus musculus OX=10090 GN=Smpdl3b PE=1 SV=1	Smpdl3b	P58242	P58242	17			391228	581873
P58252	Elongation factor 2 OS=Mus musculus OX=10090 GN=Eef2 PE=1 SV=2	Eef2	P58252	P58252	55	426627	477269	441228	203299
P58281	Dynamin-like 120 kDa protein, mitochondrial OS=Mus musculus OX=10090 GN=Opa1 PE=1 SV=1	Opa1	P58281	P58281;H7BX01	38			36014.2
P58389	Serine/threonine-protein phosphatase 2A activator OS=Mus musculus OX=10090 GN=Ptpa PE=1 SV=1	Ptpa	P58389	P58389	3			4613.06
P58404	Striatin-4 OS=Mus musculus OX=10090 GN=Strn4 PE=1 SV=2	Strn4	P58404	P58404;V9GXE7	2			4174.51
P58466	Carboxy-terminal domain RNA polymerase II polypeptide A small phosphatase 1 OS=Mus musculus OX=10090 GN=Ctdsp1 PE=1 SV=1	Ctdsp1	P58466	P58466	7			21197.8	40070.5
P58501	PAX3- and PAX7-binding protein 1 OS=Mus musculus OX=10090 GN=Paxbp1 PE=1 SV=3	Paxbp1	P58501	P58501;F6YY19	9			4124.33
P58681	Toll-like receptor 7 OS=Mus musculus OX=10090 GN=Tlr7 PE=1 SV=1	Tlr7	P58681	P58681	31			128509	85808.4
P58742	Aladin OS=Mus musculus OX=10090 GN=Aaas PE=1 SV=1	Aaas	P58742	P58742;A0A2R8VHX3	16			47009.9	14716.8
P58749	Transmembrane 6 superfamily member 1 OS=Mus musculus OX=10090 GN=Tm6sf1 PE=2 SV=2	Tm6sf1	P58749	D3YX52;P58749	3			5087.21
P58771	Tropomyosin alpha-1 chain OS=Mus musculus OX=10090 GN=Tpm1 PE=1 SV=1	Tpm1	P58771	P58771;E9Q453;E9Q455;E9Q456;F8WID5;G5E8R0;G5E8R2;Q8BP43;Q8BSH3;B7ZNL3;E9Q448;E9Q450;E9Q452;E9Q454;G5E8R1	3			37089
P58802	TBC1 domain family member 10A OS=Mus musculus OX=10090 GN=Tbc1d10a PE=1 SV=1	Tbc1d10a	P58802	P58802;Q5SPX8	3			6357.71
P58854	Gamma-tubulin complex component 3 OS=Mus musculus OX=10090 GN=Tubgcp3 PE=1 SV=2	Tubgcp3	P58854	P58854	7			10881.1
P59016	Vacuolar protein sorting-associated protein 33B OS=Mus musculus OX=10090 GN=Vps33b PE=1 SV=1	Vps33b	P59016	P59016;A0A0U1RPK8	3			1245.75
P59017	Bcl-2-like protein 13 OS=Mus musculus OX=10090 GN=Bcl2l13 PE=1 SV=2	Bcl2l13	P59017	P59017;A0A0N4SW24;A0A0N4SW63	8			26949.4
P59048	p53 and DNA damage-regulated protein 1 OS=Mus musculus OX=10090 GN=Pdrg1 PE=2 SV=1	Pdrg1	P59048	P59048	3			12177.3
P59235	Nucleoporin Nup43 OS=Mus musculus OX=10090 GN=Nup43 PE=1 SV=2	Nup43	P59235	P59235	6			13931.5	5431.67
P59266	Acyl-coenzyme A diphosphatase FITM2 OS=Mus musculus OX=10090 GN=Fitm2 PE=1 SV=1	Fitm2	P59266	P59266	1			3685.86
P59279	Ras-related protein Rab-2B OS=Mus musculus OX=10090 GN=Rab2b PE=1 SV=1	Rab2b	P59279	P59279	2			3001.54
P59281	Rho GTPase-activating protein 39 OS=Mus musculus OX=10090 GN=Arhgap39 PE=1 SV=2	Arhgap39	P59281	P59281;G3X932;H7BX46	1			2254.66
P59325	Eukaryotic translation initiation factor 5 OS=Mus musculus OX=10090 GN=Eif5 PE=1 SV=1	Eif5	P59325	P59325;Q8BVV6	20			19130.6	96293.5
P59326	YTH domain-containing family protein 1 OS=Mus musculus OX=10090 GN=Ythdf1 PE=1 SV=1	Ythdf1	P59326	P59326;A2AWN8	3			4071.84
P59438	BLOC-2 complex member HPS5 OS=Mus musculus OX=10090 GN=Hps5 PE=1 SV=2	Hps5	P59438	P59438;E9Q3X4	2			3928.83
P59470	DNA-directed RNA polymerase III subunit RPC2 OS=Mus musculus OX=10090 GN=Polr3b PE=1 SV=2	Polr3b	P59470	P59470	3			2514.22
P59481	VIP36-like protein OS=Mus musculus OX=10090 GN=Lman2l PE=1 SV=1	Lman2l	P59481	P59481;A0A0A6YX25;D3Z4P2;J3QNZ7	8			18687.3
P59708	Splicing factor 3B subunit 6 OS=Mus musculus OX=10090 GN=Sf3b6 PE=1 SV=1	Sf3b6	P59708	P59708;A0A1W2P7L7	6			146956	81406.4
P59999	Actin-related protein 2/3 complex subunit 4 OS=Mus musculus OX=10090 GN=Arpc4 PE=1 SV=3	Arpc4	P59999	P59999	6			94624.9	54915.9
P60060	Protein transport protein Sec61 subunit gamma OS=Mus musculus OX=10090 GN=Sec61g PE=3 SV=1	Sec61g	P60060	P60060	2			99037.5	5656.4
P60122	RuvB-like 1 OS=Mus musculus OX=10090 GN=Ruvbl1 PE=1 SV=1	Ruvbl1	P60122	P60122	19			18637.9	20772.2
P60229	Eukaryotic translation initiation factor 3 subunit E OS=Mus musculus OX=10090 GN=Eif3e PE=1 SV=1	Eif3e	P60229	P60229	28			37511.1	20824.4
P60330	Separin OS=Mus musculus OX=10090 GN=Espl1 PE=1 SV=1	Espl1	P60330	P60330	6			5743.71
P60335	Poly(rC)-binding protein 1 OS=Mus musculus OX=10090 GN=Pcbp1 PE=1 SV=1	Pcbp1	P60335	P60335	19	48271.5	65386.4	198561	41641
P60469	Liprin-alpha-3 OS=Mus musculus OX=10090 GN=Ppfia3 PE=1 SV=2	Ppfia3	P60469	P60469;A0A1B0GRM4	2	8171460		4949.8
P60521	Gamma-aminobutyric acid receptor-associated protein-like 2 OS=Mus musculus OX=10090 GN=Gabarapl2 PE=1 SV=1	Gabarapl2	P60521	P60521;Q8R3R8;Q9DCD6;B1AR50	5			38101.8
P60603	Reactive oxygen species modulator 1 OS=Mus musculus OX=10090 GN=Romo1 PE=2 SV=1	Romo1	P60603	P60603	3			7374.36	37737.5
P60605	Ubiquitin-conjugating enzyme E2 G2 OS=Mus musculus OX=10090 GN=Ube2g2 PE=1 SV=1	Ube2g2	P60605	P60605;G3UZX2	6			26537.2
P60670	Nuclear protein localization protein 4 homolog OS=Mus musculus OX=10090 GN=Nploc4 PE=1 SV=3	Nploc4	P60670	P60670;A0A991EQV5	12			26617.2
P60710	Actin, cytoplasmic 1 OS=Mus musculus OX=10090 GN=Actb PE=1 SV=1	Actb	P60710	P60710;P63260;E9Q5F4;E9Q606;G3UYG0;G3UZ07	20	299470	2912380	9540420	1241260
P60762	Mortality factor 4-like protein 1 OS=Mus musculus OX=10090 GN=Morf4l1 PE=1 SV=2	Morf4l1	P60762	P60762;A0A087WQ34	1			2971.28
P60766	Cell division control protein 42 homolog OS=Mus musculus OX=10090 GN=Cdc42 PE=1 SV=2	Cdc42	P60766	P60766	9	811798	159184	344395	65095.4
P60824	Cold-inducible RNA-binding protein OS=Mus musculus OX=10090 GN=Cirbp PE=1 SV=1	Cirbp	P60824	P60824;D3YU80;K4DI65	2			3180.3
P60843	Eukaryotic initiation factor 4A-I OS=Mus musculus OX=10090 GN=Eif4a1 PE=1 SV=1	Eif4a1	P60843	P60843	30	202826	187893	795159	95562.9
P60867	Small ribosomal subunit protein uS10 OS=Mus musculus OX=10090 GN=Rps20 PE=1 SV=1	Rps20	P60867	P60867	5		81693.8	552657	79340.6
P60904	DnaJ homolog subfamily C member 5 OS=Mus musculus OX=10090 GN=Dnajc5 PE=1 SV=1	Dnajc5	P60904	P60904;A2AUE1;G5E8T0	4			62668.8	220088
P61021	Ras-related protein Rab-5B OS=Mus musculus OX=10090 GN=Rab5b PE=1 SV=1	Rab5b	P61021	P61021	5			30187.3	8417.05
P61022	Calcineurin B homologous protein 1 OS=Mus musculus OX=10090 GN=Chp1 PE=1 SV=2	Chp1	P61022	P61022;B0R091;B0R092	12			23692.6	15886.7
P61025	Cyclin-dependent kinases regulatory subunit 1 OS=Mus musculus OX=10090 GN=Cks1b PE=3 SV=1	Cks1b	P61025	P61025;Q3UNC9;D3YXP1	2			3539.3
P61027	Ras-related protein Rab-10 OS=Mus musculus OX=10090 GN=Rab10 PE=1 SV=1	Rab10	P61027	P61027	10		28948.7	86516.4	52402.8
P61028	Ras-related protein Rab-8B OS=Mus musculus OX=10090 GN=Rab8b PE=1 SV=1	Rab8b	P61028	P55258;P61028	12		58136	151767	44424.9
P61079	Ubiquitin-conjugating enzyme E2 D3 OS=Mus musculus OX=10090 GN=Ube2d3 PE=1 SV=1	Ube2d3	P61079;P62838	P61079;P62838;Q6ZWY6;A0A0G2JE32;A0A0G2JGL0;A0A494BAN1;A0A494BA56	2			56411.5	32140.9
P61082	NEDD8-conjugating enzyme Ubc12 OS=Mus musculus OX=10090 GN=Ube2m PE=1 SV=1	Ube2m	P61082	P61082;F6WMC0;F7CDT0	7			47881	14820.9
P61087	Ubiquitin-conjugating enzyme E2 K OS=Mus musculus OX=10090 GN=Ube2k PE=1 SV=3	Ube2k	P61087	P61087;D3Z4U3;A0A0J9YUI1	10			27914
P61089	Ubiquitin-conjugating enzyme E2 N OS=Mus musculus OX=10090 GN=Ube2n PE=1 SV=1	Ube2n	P61089	P61089;A0A1W2P7Z3	7			114122	24799.3
P61161	Actin-related protein 2 OS=Mus musculus OX=10090 GN=Actr2 PE=1 SV=1	Actr2	P61161	P61161	15	58732	33005	56358.6	35725.4
P61164	Alpha-centractin OS=Mus musculus OX=10090 GN=Actr1a PE=1 SV=1	Actr1a	P61164	P61164;A0A494BB86;Q8R5C5	16			42963.2	21555.5
P61166	Transmembrane protein 258 OS=Mus musculus OX=10090 GN=Tmem258 PE=1 SV=1	Tmem258	P61166	P61166	1		15712.6	108447	9706.4
P61202	COP9 signalosome complex subunit 2 OS=Mus musculus OX=10090 GN=Cops2 PE=1 SV=1	Cops2	P61202	P61202;A2AQE4	10			13653.5
P61205	ADP-ribosylation factor 3 OS=Mus musculus OX=10090 GN=Arf3 PE=2 SV=2	Arf3	P61205;P84078	P84078;P61205	5			209606	23563.8
P61211	ADP-ribosylation factor-like protein 1 OS=Mus musculus OX=10090 GN=Arl1 PE=1 SV=1	Arl1	P61211	P61211;F8WIB1	5			12121.4	52534
P61222	ATP-binding cassette sub-family E member 1 OS=Mus musculus OX=10090 GN=Abce1 PE=1 SV=1	Abce1	P61222	P61222	28			58873.7	46830.3
P61226	Ras-related protein Rap-2b OS=Mus musculus OX=10090 GN=Rap2b PE=1 SV=1	Rap2b	P61226	P61226;A0A0G2JDL9	5			29993.3	39622.5
P61255	Large ribosomal subunit protein uL24 OS=Mus musculus OX=10090 GN=Rpl26 PE=1 SV=1	Rpl26	P61255	P61255;B1ARA3;B1ARA5	11		98591.7	640534	123614
P61290	Proteasome activator complex subunit 3 OS=Mus musculus OX=10090 GN=Psme3 PE=1 SV=1	Psme3	P61290	P61290;A2A4J1	4			5269.26
P61327	Protein mago nashi homolog OS=Mus musculus OX=10090 GN=Magoh PE=2 SV=1	Magoh	P61327;Q9CQL1	P61327;Q9CQL1;A0A023T778	8			20706.8	140200
P61358	Large ribosomal subunit protein eL27 OS=Mus musculus OX=10090 GN=Rpl27 PE=1 SV=2	Rpl27	P61358	P61358;A2A4Q0	8		150345	981451	24984.6
P61406	Telomerase-binding protein EST1A OS=Mus musculus OX=10090 GN=Smg6 PE=1 SV=1	Smg6	P61406	P61406	2			1995.62
P61460	GATOR1 complex protein DEPDC5 OS=Mus musculus OX=10090 GN=Depdc5 PE=1 SV=2	Depdc5	P61460	P61460;E9QAT3;Q6GQV2	1			2180.59
P61514	Large ribosomal subunit protein eL43 OS=Mus musculus OX=10090 GN=Rpl37a PE=1 SV=2	Rpl37a	P61514	P61514;A0A1D5RL86	7	79709.9	138761	173022	165360
P61600	N-alpha-acetyltransferase 20 OS=Mus musculus OX=10090 GN=Naa20 PE=1 SV=1	Naa20	P61600	P61600;Q9DB82	8			23754.9
P61620	Protein transport protein Sec61 subunit alpha isoform 1 OS=Mus musculus OX=10090 GN=Sec61a1 PE=1 SV=2	Sec61a1	P61620	P61620	12		177311	685630	103113
P61750	ADP-ribosylation factor 4 OS=Mus musculus OX=10090 GN=Arf4 PE=1 SV=2	Arf4	P61750	P61750;E9Q798;F6UFB9	3			97054
P61759	Prefoldin subunit 3 OS=Mus musculus OX=10090 GN=Vbp1 PE=1 SV=2	Vbp1	P61759	P61759	6			7217.6
P61804	Dolichyl-diphosphooligosaccharide--protein glycosyltransferase subunit DAD1 OS=Mus musculus OX=10090 GN=Dad1 PE=1 SV=3	Dad1	P61804	P61804	4			109675	77044.1
P61924	Coatomer subunit zeta-1 OS=Mus musculus OX=10090 GN=Copz1 PE=1 SV=1	Copz1	P61924	P61924;A0A2R8VJV3;Q8R3M1	6	26683.5		7560.89	9607.21
P61957	Small ubiquitin-related modifier 2 OS=Mus musculus OX=10090 GN=Sumo2 PE=1 SV=1	Sumo2	P61957	P61957;Q9Z172;G3UZA7;D3Z794;G3UWI9;G3UWX9;G3UZ60;G3UZX6;H7BWX9	2			34248.5
P61961	Ubiquitin-fold modifier 1 OS=Mus musculus OX=10090 GN=Ufm1 PE=1 SV=1	Ufm1	P61961	P61961	4			29819.3
P61963	DDB1- and CUL4-associated factor 7 OS=Mus musculus OX=10090 GN=Dcaf7 PE=1 SV=1	Dcaf7	P61963	P61963	6			11262.2
P61965	WD repeat-containing protein 5 OS=Mus musculus OX=10090 GN=Wdr5 PE=1 SV=1	Wdr5	P61965	P61965;F6Q3W0	5			6756.65	16207.7
P61967	AP-1 complex subunit sigma-1A OS=Mus musculus OX=10090 GN=Ap1s1 PE=1 SV=1	Ap1s1	P61967	P61967;Q9DB50;Q7TN05;B1B0F6;D3YXN0;D3Z0D6;Q3TIV9;Q8BW87	7			73092.4	36386.7
P61971	Nuclear transport factor 2 OS=Mus musculus OX=10090 GN=Nutf2 PE=1 SV=1	Nutf2	P61971	P61971	4			8653.82	17350.7
P61979	Heterogeneous nuclear ribonucleoprotein K OS=Mus musculus OX=10090 GN=Hnrnpk PE=1 SV=1	Hnrnpk	P61979	P61979;A0A286YDM3;B2M1R6;H3BK96;H3BKD0;H3BLL4	28	27852.1	128918	473582	57316.3
P61982	14-3-3 protein gamma OS=Mus musculus OX=10090 GN=Ywhag PE=1 SV=2	Ywhag	P61982	P61982	14		70732.2	204418	30160.6
P62046	Leucine-rich repeat and calponin homology domain-containing protein 1 OS=Mus musculus OX=10090 GN=Lrch1 PE=1 SV=2	Lrch1	P62046	P62046;A0A2I3BQ16	10			18166.5
P62069	Ubiquitin carboxyl-terminal hydrolase 46 OS=Mus musculus OX=10090 GN=Usp46 PE=1 SV=1	Usp46	P62069	P62069;D3YVU0	5			5512.42
P62071	Ras-related protein R-Ras2 OS=Mus musculus OX=10090 GN=Rras2 PE=1 SV=1	Rras2	P62071	P62071	12			143948
P62073	Mitochondrial import inner membrane translocase subunit Tim10 OS=Mus musculus OX=10090 GN=Timm10 PE=1 SV=1	Timm10	P62073	P62073	5			116277	113938
P62075	Mitochondrial import inner membrane translocase subunit Tim13 OS=Mus musculus OX=10090 GN=Timm13 PE=1 SV=1	Timm13	P62075	P62075;A0A1W2P7H2	6			29424.9	79431.3
P62077	Mitochondrial import inner membrane translocase subunit Tim8 B OS=Mus musculus OX=10090 GN=Timm8b PE=1 SV=1	Timm8b	P62077	P62077	5			98902.5
P62080	Tetraspanin-5 OS=Mus musculus OX=10090 GN=Tspan5 PE=1 SV=1	Tspan5	P62080	P62080;D3Z641	2			4234.73	18111.2
P62082	Small ribosomal subunit protein eS7 OS=Mus musculus OX=10090 GN=Rps7 PE=1 SV=1	Rps7	P62082	P62082	13	87306.2	336874	1047770	151422
P62137	Serine/threonine-protein phosphatase PP1-alpha catalytic subunit OS=Mus musculus OX=10090 GN=Ppp1ca PE=1 SV=1	Ppp1ca	P62137	P62137;P62141;P63087;A0A0G2JFF1;A0A0G2JGC1	20			166527	53201.3
P62141	Serine/threonine-protein phosphatase PP1-beta catalytic subunit OS=Mus musculus OX=10090 GN=Ppp1cb PE=1 SV=3	Ppp1cb	P62141	P62141;A0A0J9YUU8	7			31418.2
P62192	26S proteasome regulatory subunit 4 OS=Mus musculus OX=10090 GN=Psmc1 PE=1 SV=1	Psmc1	P62192	P62192	11			16265.9
P62196	26S proteasome regulatory subunit 8 OS=Mus musculus OX=10090 GN=Psmc5 PE=1 SV=1	Psmc5	P62196	P62196;Q8K1K2	18			13392.5	43928.2
P62242	Small ribosomal subunit protein eS8 OS=Mus musculus OX=10090 GN=Rps8 PE=1 SV=2	Rps8	P62242	P62242	20		412025	1566960	298285
P62245	Small ribosomal subunit protein uS8 OS=Mus musculus OX=10090 GN=Rps15a PE=1 SV=2	Rps15a	P62245	P62245;F8WJ41	12		209723	565289	297973
P62259	14-3-3 protein epsilon OS=Mus musculus OX=10090 GN=Ywhae PE=1 SV=1	Ywhae	P62259	P62259;F6WA09	16	4387200	151716	737670	135104
P62264	Small ribosomal subunit protein uS11 OS=Mus musculus OX=10090 GN=Rps14 PE=1 SV=3	Rps14	P62264	P62264;D3YVF4;D3Z7I1	8		388066	589370	200051
P62267	Small ribosomal subunit protein uS12 OS=Mus musculus OX=10090 GN=Rps23 PE=1 SV=3	Rps23	P62267	P62267	7		81918	354995	72452.5
P62270	Small ribosomal subunit protein uS13 OS=Mus musculus OX=10090 GN=Rps18 PE=1 SV=3	Rps18	P62270	P62270;F6YVP7	15		107373	614978	181440
P62274	Small ribosomal subunit protein uS14 OS=Mus musculus OX=10090 GN=Rps29 PE=1 SV=2	Rps29	P62274	P62274	4			261940	8354.94
P62281	Small ribosomal subunit protein uS17 OS=Mus musculus OX=10090 GN=Rps11 PE=1 SV=3	Rps11	P62281	P62281;A0A1B0GSE8;A0A1B0GRR3	11		123377	607008	258601
P62301	Small ribosomal subunit protein uS15 OS=Mus musculus OX=10090 GN=Rps13 PE=1 SV=2	Rps13	P62301	P62301	12		268026	1086040	58231
P62305	Small nuclear ribonucleoprotein E OS=Mus musculus OX=10090 GN=Snrpe PE=1 SV=1	Snrpe	P62305	P62305;E9Q4F4;E9Q0W8	3			17083.3	35975.5
P62307	Small nuclear ribonucleoprotein F OS=Mus musculus OX=10090 GN=Snrpf PE=1 SV=1	Snrpf	P62307	P62307	6			29561.7	71311.4
P62309	Small nuclear ribonucleoprotein G OS=Mus musculus OX=10090 GN=Snrpg PE=1 SV=1	Snrpg	P62309	P62309	4			84881.5	83982.1
P62311	U6 snRNA-associated Sm-like protein LSm3 OS=Mus musculus OX=10090 GN=Lsm3 PE=1 SV=2	Lsm3	P62311	P62311	2			21650.7	20489.8
P62313	U6 snRNA-associated Sm-like protein LSm6 OS=Mus musculus OX=10090 GN=Lsm6 PE=1 SV=1	Lsm6	P62313	P62313	4			29964.2	6787.13
P62315	Small nuclear ribonucleoprotein Sm D1 OS=Mus musculus OX=10090 GN=Snrpd1 PE=1 SV=1	Snrpd1	P62315	P62315	3			72865.1	78337.1
P62317	Small nuclear ribonucleoprotein Sm D2 OS=Mus musculus OX=10090 GN=Snrpd2 PE=1 SV=1	Snrpd2	P62317	P62317	10			109507	80211
P62320	Small nuclear ribonucleoprotein Sm D3 OS=Mus musculus OX=10090 GN=Snrpd3 PE=1 SV=1	Snrpd3	P62320	P62320;A0A1W2P7K5	6	64525.7	33497.2	145597	159948
P62331	ADP-ribosylation factor 6 OS=Mus musculus OX=10090 GN=Arf6 PE=1 SV=2	Arf6	P62331	P62331	9		94460.1	134742	40536.4
P62334	26S proteasome regulatory subunit 10B OS=Mus musculus OX=10090 GN=Psmc6 PE=1 SV=1	Psmc6	P62334	P62334	19			38092.7
P62342	Thioredoxin reductase-like selenoprotein T OS=Mus musculus OX=10090 GN=Selenot PE=1 SV=2	Selenot	P62342	P62342	7			14219	39213.2
P62484	Abl interactor 2 OS=Mus musculus OX=10090 GN=Abi2 PE=1 SV=1	Abi2	P62484	P62484;Q6AXD2;A0A087WPP8;A0A087WRS3;Q6AXH6	3			8971.41
P62492	Ras-related protein Rab-11A OS=Mus musculus OX=10090 GN=Rab11a PE=1 SV=3	Rab11a	P62492	P62492;E9Q6B3	1			5461.78
P62627	Dynein light chain roadblock-type 1 OS=Mus musculus OX=10090 GN=Dynlrb1 PE=1 SV=3	Dynlrb1	P62627	P62627;A2AVR9	4			8746.97
P62702	Small ribosomal subunit protein eS4 OS=Mus musculus OX=10090 GN=Rps4x PE=1 SV=2	Rps4x	P62702	P62702	24	91385.5	406915	2558000	180433
P62715	Serine/threonine-protein phosphatase 2A catalytic subunit beta isoform OS=Mus musculus OX=10090 GN=Ppp2cb PE=1 SV=1	Ppp2cb	P62715	P62715	2			8157.57	10053.6
P62717	Large ribosomal subunit protein eL20 OS=Mus musculus OX=10090 GN=Rpl18a PE=1 SV=1	Rpl18a	P62717	P62717;A0A1D5RLW5;A0A1D5RM85;A0A1D5RME4	12	230903	266928	1399850	398780
P62737	Actin, aortic smooth muscle OS=Mus musculus OX=10090 GN=Acta2 PE=1 SV=1	Acta2	P62737;P68033;P68134	P62737;P63268;P68033;P68134;A0A494B9T3;D3YZY0;D3Z2K3;A0A1D5RM20	3	3117100	84068.5	493862	33122.3
P62743	AP-2 complex subunit sigma OS=Mus musculus OX=10090 GN=Ap2s1 PE=1 SV=1	Ap2s1	P62743	P62743;A0A0U1RQ06	5			24963.7	46762.2
P62746	Rho-related GTP-binding protein RhoB OS=Mus musculus OX=10090 GN=Rhob PE=1 SV=1	Rhob	P62746	P62746	3			7149.02
P62748	Hippocalcin-like protein 1 OS=Mus musculus OX=10090 GN=Hpcal1 PE=1 SV=2	Hpcal1	P62748	P84075;P62748;A2A7R5;E9PV73;A0A1Y7VMK3	9			22710.1	42699.6
P62751	Large ribosomal subunit protein uL23 OS=Mus musculus OX=10090 GN=Rpl23a PE=1 SV=1	Rpl23a	P62751	P62751	11		192658	235151	126636
P62754	Small ribosomal subunit protein eS6 OS=Mus musculus OX=10090 GN=Rps6 PE=1 SV=1	Rps6	P62754	P62754	10	50149.1	84327.5	239165	149761
P62774	Myotrophin OS=Mus musculus OX=10090 GN=Mtpn PE=1 SV=2	Mtpn	P62774	P62774	4			39168.2	22613.5
P62806	Histone H4 OS=Mus musculus OX=10090 GN=H4c1 PE=1 SV=2	H4c1	P62806	P62806	13	85006.3	862930	1987500	168433
P62814	V-type proton ATPase subunit B, brain isoform OS=Mus musculus OX=10090 GN=Atp6v1b2 PE=1 SV=1	Atp6v1b2	P62814	P62814	28		73830.1	56652.4	38721.1
P62821	Ras-related protein Rab-1A OS=Mus musculus OX=10090 GN=Rab1A PE=1 SV=3	Rab1A	P62821	P62821;Q5SW87;Q5SW88	8		157592	736580	49170.2
P62827	GTP-binding nuclear protein Ran OS=Mus musculus OX=10090 GN=Ran PE=1 SV=3	Ran	P62827	P62827	10	628475	48925.7	214796	15844.1
P62830	Large ribosomal subunit protein uL14 OS=Mus musculus OX=10090 GN=Rpl23 PE=1 SV=1	Rpl23	P62830	P62830	11		114061	597493	36409.6
P62835	Ras-related protein Rap-1A OS=Mus musculus OX=10090 GN=Rap1a PE=1 SV=1	Rap1a	P62835	P62835;A0A0G2JE52	5		77458.2	529101	324682
P62843	Small ribosomal subunit protein uS19 OS=Mus musculus OX=10090 GN=Rps15 PE=1 SV=2	Rps15	P62843	P62843;D3YTQ9	8		58760.6	260099	752124
P62849	Small ribosomal subunit protein eS24 OS=Mus musculus OX=10090 GN=Rps24 PE=1 SV=1	Rps24	P62849	P62849;A0A286YEB7	4		112708	490072	186114
P62852	Small ribosomal subunit protein eS25 OS=Mus musculus OX=10090 GN=Rps25 PE=1 SV=1	Rps25	P62852	P62852;A0A1L1SQA8	6		114913	460677	97527.7
P62855	Small ribosomal subunit protein eS26 OS=Mus musculus OX=10090 GN=Rps26 PE=1 SV=3	Rps26	P62855	P62855	6		113057	503795	258271
P62858	Small ribosomal subunit protein eS28 OS=Mus musculus OX=10090 GN=Rps28 PE=1 SV=1	Rps28	P62858	P62858;G3UYV7	5			47600.4
P62862	Ubiquitin-like FUBI-ribosomal protein eS30 fusion protein OS=Mus musculus OX=10090 GN=Fau PE=1 SV=2	Fau	P62862	P62862;A0A494B9Z0;A0A494BBA8	2		21342.3	48729.4
P62869	Elongin-B OS=Mus musculus OX=10090 GN=Elob PE=1 SV=1	Elob	P62869	P62869;A0A3B2WBM3	6			25755.3
P62874	Guanine nucleotide-binding protein G(I)/G(S)/G(T) subunit beta-1 OS=Mus musculus OX=10090 GN=Gnb1 PE=1 SV=3	Gnb1	P62874	P62874;P62880;E9QKR0;D3YZX3;E9PWM7	15	133367	228160	915485	119155
P62876	DNA-directed RNA polymerases I, II, and III subunit RPABC5 OS=Mus musculus OX=10090 GN=Polr2l PE=3 SV=1	Polr2l	P62876	P62876	1			11152.9
P62878	E3 ubiquitin-protein ligase RBX1 OS=Mus musculus OX=10090 GN=Rbx1 PE=1 SV=1	Rbx1	P62878	P62878;A0A2R8W6G1	3			11944.1
P62880	Guanine nucleotide-binding protein G(I)/G(S)/G(T) subunit beta-2 OS=Mus musculus OX=10090 GN=Gnb2 PE=1 SV=3	Gnb2	P62880	P62880;E9QKR0;D3YZX3;D3Z1M1;E9PWM7	8		171157	561263	112494
P62889	Large ribosomal subunit protein eL30 OS=Mus musculus OX=10090 GN=Rpl30 PE=1 SV=2	Rpl30	P62889	P62889;A0A2I3BQF4	8		232621	933714	45151.4
P62892	Large ribosomal subunit protein eL39 OS=Mus musculus OX=10090 GN=Rpl39 PE=1 SV=2	Rpl39	P62892	P62892	1		38033.8	356750
P62897	Cytochrome c, somatic OS=Mus musculus OX=10090 GN=Cycs PE=1 SV=2	Cycs	P62897	P62897	6		37105.2	63979.1
P62900	Large ribosomal subunit protein eL31 OS=Mus musculus OX=10090 GN=Rpl31 PE=1 SV=1	Rpl31	P62900	P62900;A0A0A6YX26;A0A0A6YXL3	11		103607	620217	22829.1
P62908	Small ribosomal subunit protein uS3 OS=Mus musculus OX=10090 GN=Rps3 PE=1 SV=1	Rps3	P62908	P62908;D3YV43;A0A140LI77	26		347757	1476480	299390
P62911	Large ribosomal subunit protein eL32 OS=Mus musculus OX=10090 GN=Rpl32 PE=1 SV=2	Rpl32	P62911	P62911	8		74519.3	329178	144845
P62915	Transcription initiation factor IIB OS=Mus musculus OX=10090 GN=Gtf2b PE=1 SV=1	Gtf2b	P62915	P62915	4			3620.88	14219.4
P62918	Large ribosomal subunit protein uL2 OS=Mus musculus OX=10090 GN=Rpl8 PE=1 SV=2	Rpl8	P62918	P62918	20	699503	233810	416002	324839
P62960	Y-box-binding protein 1 OS=Mus musculus OX=10090 GN=Ybx1 PE=1 SV=3	Ybx1	P62960	P62960;A2BGG7	13	102665		299575	282699
P62962	Profilin-1 OS=Mus musculus OX=10090 GN=Pfn1 PE=1 SV=2	Pfn1	P62962	P62962	13	15616	69381.3	310618	54751.4
P62983	Ubiquitin-ribosomal protein eS31 fusion protein OS=Mus musculus OX=10090 GN=Rps27a PE=1 SV=2	Rps27a	P62983	P0CG49;P62983;P62984;P0CG50;E9QNP0;E9Q9J0;A0A0A6YW67;E9Q4P0;E9Q5F6;Q5SX22	9	190851	1184870	1977680	10747600
P62996	Transformer-2 protein homolog beta OS=Mus musculus OX=10090 GN=Tra2b PE=1 SV=1	Tra2b	P62996	P62996;F8WJG3	12	28655		73568.4	43061.5
P63001	Ras-related C3 botulinum toxin substrate 1 OS=Mus musculus OX=10090 GN=Rac1 PE=1 SV=1	Rac1	P63001	P63001;Q3TLP8	5		79569	254122	25253.9
P63005	Platelet-activating factor acetylhydrolase IB subunit beta OS=Mus musculus OX=10090 GN=Pafah1b1 PE=1 SV=2	Pafah1b1	P63005	P63005	15			22097.3
P63011	Ras-related protein Rab-3A OS=Mus musculus OX=10090 GN=Rab3a PE=1 SV=1	Rab3a	P63011	P63011	2			3546.47
P63017	Heat shock cognate 71 kDa protein OS=Mus musculus OX=10090 GN=Hspa8 PE=1 SV=1	Hspa8	P63017	P63017;Q504P4	37	330646	361136	1047440	876184
P63024	Vesicle-associated membrane protein 3 OS=Mus musculus OX=10090 GN=Vamp3 PE=1 SV=1	Vamp3	P63024	P63024	6			66981.6	16945.8
P63028	Translationally-controlled tumor protein OS=Mus musculus OX=10090 GN=Tpt1 PE=1 SV=1	Tpt1	P63028	P63028;D3YU75	8	425629		58153.2	73846.7
P63030	Mitochondrial pyruvate carrier 1 OS=Mus musculus OX=10090 GN=Mpc1 PE=1 SV=1	Mpc1	P63030	P63030;D3YWY6;D3Z5S0;D3Z786;E9Q0V4	3			25221	54739.8
P63034	Cytohesin-2 OS=Mus musculus OX=10090 GN=Cyth2 PE=1 SV=3	Cyth2	P63034	P63034;A0A1B0GRX7;A0A8Z1RZY0;A0A991EQU8;Q99KH2;A0A1Y7VIW9	3			3958.41
P63037	DnaJ homolog subfamily A member 1 OS=Mus musculus OX=10090 GN=Dnaja1 PE=1 SV=1	Dnaja1	P63037	P63037	21			167522	145944
P63038	60 kDa heat shock protein, mitochondrial OS=Mus musculus OX=10090 GN=Hspd1 PE=1 SV=1	Hspd1	P63038	P63038	45	136330	270627	668260	117160
P63073	Eukaryotic translation initiation factor 4E OS=Mus musculus OX=10090 GN=Eif4e PE=1 SV=1	Eif4e	P63073	P63073;A0A0G2JFB4;A0A0G2JGT5;A0A0G2JH04	10			78493	30015.1
P63082	V-type proton ATPase 16 kDa proteolipid subunit c OS=Mus musculus OX=10090 GN=Atp6v0c PE=1 SV=1	Atp6v0c	P63082	P63082;E9Q9C5	1			57295.2	101886
P63085	Mitogen-activated protein kinase 1 OS=Mus musculus OX=10090 GN=Mapk1 PE=1 SV=3	Mapk1	P63085	P63085	18			26842.6	65469.1
P63087	Serine/threonine-protein phosphatase PP1-gamma catalytic subunit OS=Mus musculus OX=10090 GN=Ppp1cc PE=1 SV=1	Ppp1cc	P63087	P63087;A0A0G2JFF1;A0A0G2JGC1	3			40680.3	17697.7
P63094	Guanine nucleotide-binding protein G(s) subunit alpha isoforms short OS=Mus musculus OX=10090 GN=Gnas PE=1 SV=1	Gnas	P63094;Q6R0H7	P63094;Q6R0H7;A0A571BE25;A0A571BEG2;A0A571BEI3;A0A571BGH5;A2A610	1			11987.5
P63101	14-3-3 protein zeta/delta OS=Mus musculus OX=10090 GN=Ywhaz PE=1 SV=1	Ywhaz	P63101	P63101;A0A2I3BQ03	10	17773.7		115494	41532.4
P63154	Crooked neck-like protein 1 OS=Mus musculus OX=10090 GN=Crnkl1 PE=1 SV=1	Crnkl1	P63154	P63154	19			11125.5
P63158	High mobility group protein B1 OS=Mus musculus OX=10090 GN=Hmgb1 PE=1 SV=2	Hmgb1	P63158	P63158;A0A0J9YUD8;A0A0J9YUZ4	8			43598.1
P63166	Small ubiquitin-related modifier 1 OS=Mus musculus OX=10090 GN=Sumo1 PE=1 SV=1	Sumo1	P63166	P63166	4			54334.1
P63168	Dynein light chain 1, cytoplasmic OS=Mus musculus OX=10090 GN=Dynll1 PE=1 SV=1	Dynll1	P63168	P63168;Q9D0M5;Q80ZS7	6			64091
P63213	Guanine nucleotide-binding protein G(I)/G(S)/G(O) subunit gamma-2 OS=Mus musculus OX=10090 GN=Gng2 PE=1 SV=2	Gng2	P63213	P63213	6		22149.8	178584	307780
P63242	Eukaryotic translation initiation factor 5A-1 OS=Mus musculus OX=10090 GN=Eif5a PE=1 SV=2	Eif5a	P63242	P63242;J3QPS8	11		191281	1679990	90047.2
P63260	Actin, cytoplasmic 2 OS=Mus musculus OX=10090 GN=Actg1 PE=1 SV=1	Actg1	P63260	P63260;B1ATY1;G3UYG0	1			148344	12125.6
P63276	Small ribosomal subunit protein eS17 OS=Mus musculus OX=10090 GN=Rps17 PE=1 SV=2	Rps17	P63276	P63276	10	355894	32255.7	143486	10840.5
P63280	SUMO-conjugating enzyme UBC9 OS=Mus musculus OX=10090 GN=Ube2i PE=1 SV=1	Ube2i	P63280	P63280;G3UYP0;Q8CFZ0	6	140762		32480.7	34530
P63321	Ras-related protein Ral-A OS=Mus musculus OX=10090 GN=Rala PE=1 SV=1	Rala	P63321	P63321;A0A1Y7VL93	6			36771
P63323	Small ribosomal subunit protein eS12 OS=Mus musculus OX=10090 GN=Rps12 PE=1 SV=3	Rps12	P63323	P63323;A0A1W2P7A1;F7AEH4	9		111967	588747	66592.9
P63325	Small ribosomal subunit protein eS10 OS=Mus musculus OX=10090 GN=Rps10 PE=1 SV=1	Rps10	P63325	P63325;A0A3B2W864;A0A338P7K4	12		135715	511957	50175.2
P63330	Serine/threonine-protein phosphatase 2A catalytic subunit alpha isoform OS=Mus musculus OX=10090 GN=Ppp2ca PE=1 SV=1	Ppp2ca	P63330	P62715;P63330	16		18802.3	100764	164869
P67778	Prohibitin 1 OS=Mus musculus OX=10090 GN=Phb1 PE=1 SV=1	Phb1	P67778	P67778;Q5SQG5	23	37490.4	117971	453435	76081.3
P67871	Casein kinase II subunit beta OS=Mus musculus OX=10090 GN=Csnk2b PE=1 SV=1	Csnk2b	P67871	P67871;G3UZX4;G3UXG7;G3UXU2;G3UZA4;G3UZJ5	6			25912.3
P67984	Large ribosomal subunit protein eL22 OS=Mus musculus OX=10090 GN=Rpl22 PE=1 SV=2	Rpl22	P67984	P67984	4		76091.7	679833	31481.8
P68037	Ubiquitin-conjugating enzyme E2 L3 OS=Mus musculus OX=10090 GN=Ube2l3 PE=1 SV=1	Ube2l3	P68037	P68037;A0A338P786;A0A338P7E5	6			27485.4
P68040	Small ribosomal subunit protein RACK1 OS=Mus musculus OX=10090 GN=Rack1 PE=1 SV=3	Rack1	P68040	P68040	21	59328.4	351308	1363880	126909
P68181	cAMP-dependent protein kinase catalytic subunit beta OS=Mus musculus OX=10090 GN=Prkacb PE=1 SV=2	Prkacb	P68181	P05132;P68181	9			36378.4	5025.9
P68254	14-3-3 protein theta OS=Mus musculus OX=10090 GN=Ywhaq PE=1 SV=1	Ywhaq	P68254	P68254	10		33615.8	40741.4	7193.94
P68368	Tubulin alpha-4A chain OS=Mus musculus OX=10090 GN=Tuba4a PE=1 SV=1	Tuba4a	P68368	P05213;P68368;A0A0A0MQA5	7	81479.7	84776.4	55907.5	15822.7
P68372	Tubulin beta-4B chain OS=Mus musculus OX=10090 GN=Tubb4b PE=1 SV=1	Tubb4b	P68372	P68372;Q7TMM9;Q9CWF2	6	70789.6	21090.6	39753.6	13972.8
P68373	Tubulin alpha-1C chain OS=Mus musculus OX=10090 GN=Tuba1c PE=1 SV=1	Tuba1c	P68373	P05213;P68368;P68369;P68373;Q3UX10;A0A0A0MQA5	25	310616	454868	587714	184295
P68510	14-3-3 protein eta OS=Mus musculus OX=10090 GN=Ywhah PE=1 SV=2	Ywhah	P68510	P68510	12			58247	24565.9
P69566	Ran-binding protein 9 OS=Mus musculus OX=10090 GN=Ranbp9 PE=1 SV=1	Ranbp9	P69566	P69566;E9Q5D6;A0A1Y7VLX7	1			3086.18
P70122	Ribosome maturation protein SBDS OS=Mus musculus OX=10090 GN=Sbds PE=1 SV=4	Sbds	P70122	P70122;F6TN03	5			12890.8
P70158	Cyclic GMP-AMP phosphodiesterase SMPDL3A OS=Mus musculus OX=10090 GN=Smpdl3a PE=1 SV=2	Smpdl3a	P70158	P70158	2			2971.19
P70168	Importin subunit beta-1 OS=Mus musculus OX=10090 GN=Kpnb1 PE=1 SV=2	Kpnb1	P70168	P70168	35			29343.3	72786.4
P70181	Phosphatidylinositol 4-phosphate 5-kinase type-1 beta OS=Mus musculus OX=10090 GN=Pip5k1b PE=1 SV=1	Pip5k1b	P70181	P70181	4			29728.9
P70182	Phosphatidylinositol 4-phosphate 5-kinase type-1 alpha OS=Mus musculus OX=10090 GN=Pip5k1a PE=1 SV=2	Pip5k1a	P70182	O70161;P70182;F8WHW6;D3YUY3;F8WI18	12			39021.9
P70195	Proteasome subunit beta type-7 OS=Mus musculus OX=10090 GN=Psmb7 PE=1 SV=1	Psmb7	P70195	P70195	6			22495.6	47492.7
P70202	Latexin OS=Mus musculus OX=10090 GN=Lxn PE=1 SV=2	Lxn	P70202	P70202	2			3504.67
P70206	Plexin-A1 OS=Mus musculus OX=10090 GN=Plxna1 PE=1 SV=1	Plxna1	P70206	P70206;Q80UG2	36			18094.2	33155.7
P70207	Plexin-A2 OS=Mus musculus OX=10090 GN=Plxna2 PE=1 SV=2	Plxna2	P70207	P70207	12			7278.08
P70218	Mitogen-activated protein kinase kinase kinase kinase 1 OS=Mus musculus OX=10090 GN=Map4k1 PE=1 SV=1	Map4k1	P70218	P70218;A0A140LJF0;Q3UPT4	3			5959.07
P70227	Inositol 1,4,5-trisphosphate receptor type 3 OS=Mus musculus OX=10090 GN=Itpr3 PE=1 SV=3	Itpr3	P70227	P70227	87		9302350	23708.7	8203.15
P70245	3-beta-hydroxysteroid-Delta(8),Delta(7)-isomerase OS=Mus musculus OX=10090 GN=Ebp PE=1 SV=3	Ebp	P70245	P70245;A2AC29	3			100520	6562.3
P70248	Unconventional myosin-If OS=Mus musculus OX=10090 GN=Myo1f PE=1 SV=1	Myo1f	P70248	P70248;G3V011;Q8CG29	1			2355.73
P70261	Paladin OS=Mus musculus OX=10090 GN=Pald1 PE=1 SV=1	Pald1	P70261	P70261;A0A0R4J007	3			2698.61
P70268	Serine/threonine-protein kinase N1 OS=Mus musculus OX=10090 GN=Pkn1 PE=1 SV=3	Pkn1	P70268	P70268;D6RH37	12		140614	17642.8
P70269	Cathepsin E OS=Mus musculus OX=10090 GN=Ctse PE=1 SV=2	Ctse	P70269	P70269;D3Z6T3	3			8632.5
P70279	Surfeit locus protein 6 OS=Mus musculus OX=10090 GN=Surf6 PE=1 SV=1	Surf6	P70279	P70279	2			3641.56
P70280	Vesicle-associated membrane protein 7 OS=Mus musculus OX=10090 GN=Vamp7 PE=1 SV=1	Vamp7	P70280	P70280	12			85535.4	76466.8
P70290	55 kDa erythrocyte membrane protein OS=Mus musculus OX=10090 GN=Mpp1 PE=1 SV=1	Mpp1	P70290	P70290;A2AN84;B7ZCL8;B7ZCL9;B7ZCM0	14			14585.8
P70295	Lipid droplet-regulating VLDL assembly factor AUP1 OS=Mus musculus OX=10090 GN=Aup1 PE=1 SV=1	Aup1	P70295	P70295;Q3U3K9;A0A0N4SVA6	12			58010.6
P70296	Phosphatidylethanolamine-binding protein 1 OS=Mus musculus OX=10090 GN=Pebp1 PE=1 SV=3	Pebp1	P70296	P70296;D3Z1V4	9			31762.8	2965.15
P70297	Signal transducing adapter molecule 1 OS=Mus musculus OX=10090 GN=Stam PE=1 SV=3	Stam	P70297	P70297;Q3UGN9;A2ARJ0	3			4173.04
P70302	Stromal interaction molecule 1 OS=Mus musculus OX=10090 GN=Stim1 PE=1 SV=2	Stim1	P70302	P70302;A0A1B0GR78;A0A1B0GRA5	11			29556.8	10061.3
P70315	Actin nucleation-promoting factor WAS OS=Mus musculus OX=10090 GN=Was PE=1 SV=1	Was	P70315	P70315	9			8669.86	23027
P70318	Nucleolysin TIAR OS=Mus musculus OX=10090 GN=Tial1 PE=1 SV=1	Tial1	P70318	P52912;P70318;A0A0N4SUX1;A0A0N4SVR8;A0A0U1RPB0;D3YY02;D3Z3Y4;D3Z4H6;D6RGU1;G5E8L2;Q80ZW7;Q8CII5;Q921W2	10			21128.4	16657.3
P70333	Heterogeneous nuclear ribonucleoprotein H2 OS=Mus musculus OX=10090 GN=Hnrnph2 PE=1 SV=1	Hnrnph2	P70333	P70333	11		306347	117946	20502
P70335	Rho-associated protein kinase 1 OS=Mus musculus OX=10090 GN=Rock1 PE=1 SV=1	Rock1	P70335	P70335;A0A3Q4EGR2;A0A3Q4L2X0	16			15173.7
P70336	Rho-associated protein kinase 2 OS=Mus musculus OX=10090 GN=Rock2 PE=1 SV=1	Rock2	P70336	A0A1Y7VMN0;F8VPK5;P70336	11			6165.34	8018.02
P70343	Caspase-4 OS=Mus musculus OX=10090 GN=Casp4 PE=1 SV=2	Casp4	P70343	P70343	1			149294
P70349	Adenosine 5'-monophosphoramidase HINT1 OS=Mus musculus OX=10090 GN=Hint1 PE=1 SV=3	Hint1	P70349	P70349;B0R1E3	6			22846.2
P70362	Ubiquitin recognition factor in ER-associated degradation protein 1 OS=Mus musculus OX=10090 GN=Ufd1 PE=1 SV=2	Ufd1	P70362	P70362	7			44863.1	44702
P70372	ELAV-like protein 1 OS=Mus musculus OX=10090 GN=Elavl1 PE=1 SV=2	Elavl1	P70372	P70372	13		23068	142970	24821.4
P70375	Coagulation factor VII OS=Mus musculus OX=10090 GN=F7 PE=1 SV=1	F7	P70375	P70375	1		281612		33097.4
P70387	Hereditary hemochromatosis protein homolog OS=Mus musculus OX=10090 GN=Hfe PE=1 SV=2	Hfe	P70387	P70387;Q5SZ87	3			7787.9
P70388	DNA repair protein RAD50 OS=Mus musculus OX=10090 GN=Rad50 PE=1 SV=1	Rad50	P70388	P70388;Q5SV02	8			16802.2
P70398	Probable ubiquitin carboxyl-terminal hydrolase FAF-X OS=Mus musculus OX=10090 GN=Usp9x PE=1 SV=2	Usp9x	P70398	P70398;Q4FE56;F8VPU6;E9PWA9;G3UY52	15			16216.6
P70403	Protein CASP OS=Mus musculus OX=10090 GN=Cux1 PE=1 SV=2	Cux1	P70403	P70403;H3BJN3;H3BKT0;H3BLJ7	24			14925.4
P70404	Isocitrate dehydrogenase [NAD] subunit gamma 1, mitochondrial OS=Mus musculus OX=10090 GN=Idh3g PE=1 SV=1	Idh3g	P70404	P70404	14			80169.2	32363.3
P70419	Polypeptide N-acetylgalactosaminyltransferase 3 OS=Mus musculus OX=10090 GN=Galnt3 PE=1 SV=3	Galnt3	P70419	P70419	1			2445.74
P70428	Exostosin-2 OS=Mus musculus OX=10090 GN=Ext2 PE=1 SV=2	Ext2	P70428	P70428;A2AIG3;A2AIG6;E9Q1M5;V9GX32	2			1870.45
P70434	Interferon regulatory factor 7 OS=Mus musculus OX=10090 GN=Irf7 PE=1 SV=1	Irf7	P70434	P70434;A0A1B0GRH7;D3Z4U9;F6TQ89;Q3TW14	1			2185.35
P70441	Na(+)/H(+) exchange regulatory cofactor NHE-RF1 OS=Mus musculus OX=10090 GN=Nherf1 PE=1 SV=3	Nherf1	P70441	P70441	11			56484.3
P70444	BH3-interacting domain death agonist OS=Mus musculus OX=10090 GN=Bid PE=1 SV=2	Bid	P70444	P70444	7			8893.68
P70452	Syntaxin-4 OS=Mus musculus OX=10090 GN=Stx4 PE=1 SV=1	Stx4	P70452	P70452;D6RJ29	14			90492.2	35373.4
P70460	Vasodilator-stimulated phosphoprotein OS=Mus musculus OX=10090 GN=Vasp PE=1 SV=4	Vasp	P70460	P70460	22			65135.5	99357
P70665	Sialate O-acetylesterase OS=Mus musculus OX=10090 GN=Siae PE=1 SV=3	Siae	P70665	P70665;A0A1L1SU77;A0A1N9M4K1	4			6949.19	17636.7
P70670	Nascent polypeptide-associated complex subunit alpha, muscle-specific form OS=Mus musculus OX=10090 GN=Naca PE=1 SV=2	Naca	P70670	P70670;Q60817	7			102715	88239.2
P70671	Interferon regulatory factor 3 OS=Mus musculus OX=10090 GN=Irf3 PE=1 SV=1	Irf3	P70671	P70671;A0A140LHE6	4			7675.07
P70677	Caspase-3 OS=Mus musculus OX=10090 GN=Casp3 PE=1 SV=1	Casp3	P70677	P70677;A0A1B0GRX1	6			3052.67	15866.6
P70697	Uroporphyrinogen decarboxylase OS=Mus musculus OX=10090 GN=Urod PE=1 SV=2	Urod	P70697	P70697	1			2312.25
P70698	CTP synthase 1 OS=Mus musculus OX=10090 GN=Ctps1 PE=1 SV=2	Ctps1	P70698	P70698;P70303	16			13775.7
P70699	Lysosomal alpha-glucosidase OS=Mus musculus OX=10090 GN=Gaa PE=1 SV=2	Gaa	P70699	P70699;A2AFL5	29			87309.3	154531
P70700	DNA-directed RNA polymerase I subunit RPA2 OS=Mus musculus OX=10090 GN=Polr1b PE=1 SV=2	Polr1b	P70700	P70700	9			8224.57
P70704	Phospholipid-transporting ATPase IA OS=Mus musculus OX=10090 GN=Atp8a1 PE=1 SV=2	Atp8a1	P70704	P70704;A0A0J9YV34;A0A0M3HEP7;E9Q4J5;F6Q8P7;Q3U9N5	22			15441.3	36663.5
P80313	T-complex protein 1 subunit eta OS=Mus musculus OX=10090 GN=Cct7 PE=1 SV=1	Cct7	P80313	P80313;A0A0N4SV00	26	93126.4	15048.4	52350.3	65530.8
P80314	T-complex protein 1 subunit beta OS=Mus musculus OX=10090 GN=Cct2 PE=1 SV=4	Cct2	P80314	P80314;A0A1W2P6Q3;A0A1W2P7B7;A0A1W2P828;A0A1W2P871	27	50206.9	274983	29350.5	33934.7
P80315	T-complex protein 1 subunit delta OS=Mus musculus OX=10090 GN=Cct4 PE=1 SV=3	Cct4	P80315	P80315;G5E839	27		72909.8	100549	23499.2
P80316	T-complex protein 1 subunit epsilon OS=Mus musculus OX=10090 GN=Cct5 PE=1 SV=1	Cct5	P80316	P80316	26	90929	35323.5	20569.7	35660.3
P80317	T-complex protein 1 subunit zeta OS=Mus musculus OX=10090 GN=Cct6a PE=1 SV=3	Cct6a	P80317	P80317;Q52KG9	19	13520.9	151335	40066.7	37840.1
P80318	T-complex protein 1 subunit gamma OS=Mus musculus OX=10090 GN=Cct3 PE=1 SV=1	Cct3	P80318	P80318;E9Q133;Q3U0I3;F6Q609	35		45919.7	97002.7	42514.7
P81117	Nucleobindin-2 OS=Mus musculus OX=10090 GN=Nucb2 PE=1 SV=2	Nucb2	P81117	P81117;Q3UKN6;S4R2R9	23			72200.8
P81269	Cyclic AMP-dependent transcription factor ATF-1 OS=Mus musculus OX=10090 GN=Atf1 PE=1 SV=1	Atf1	P81269;Q01147	P81269;Q01147;D3Z2U7;D3Z7M6;E9PWV9;F6Q346;F6QKL8;F6U9F5;F6W4F5;D3Z326;D3Z6A5;D3Z7P7;F6QWT6;F6VJ22;Q62347	1			6146.06
P82198	Transforming growth factor-beta-induced protein ig-h3 OS=Mus musculus OX=10090 GN=Tgfbi PE=1 SV=1	Tgfbi	P82198	P82198;Q3UXJ2	1	71794.9	311637	3437.6	28326.1
P82343	N-acylglucosamine 2-epimerase OS=Mus musculus OX=10090 GN=Renbp PE=1 SV=4	Renbp	P82343	P82343;A0A8Z1S8W2;A0A8Z1SL50;D6RHA2	1			4176.28	7735.91
P83093	Stromal interaction molecule 2 OS=Mus musculus OX=10090 GN=Stim2 PE=1 SV=2	Stim2	P83093	P83093;I1E4X8	6			4995.24
P83626	Tumor necrosis factor receptor superfamily member 26 OS=Mus musculus OX=10090 GN=Tnfrsf26 PE=2 SV=1	Tnfrsf26	P83626	P83626	5			23982.5	99096.6
P83741	Serine/threonine-protein kinase WNK1 OS=Mus musculus OX=10090 GN=Wnk1 PE=1 SV=2	Wnk1	P83741	P83741;F6U2S8	9			5842.44	5899.2
P83870	PHD finger-like domain-containing protein 5A OS=Mus musculus OX=10090 GN=Phf5a PE=1 SV=1	Phf5a	P83870	P83870	8			25245.6	7132.48
P83877	Thioredoxin-like protein 4A OS=Mus musculus OX=10090 GN=Txnl4a PE=1 SV=1	Txnl4a	P83877	P83877	4			3961.26
P83882	Large ribosomal subunit protein eL42 OS=Mus musculus OX=10090 GN=Rpl36a PE=1 SV=2	Rpl36a	P83882	P83882	6		73067	462249	306994
P83887	Tubulin gamma-1 chain OS=Mus musculus OX=10090 GN=Tubg1 PE=1 SV=1	Tubg1	P83887	P83887	10			18266.1
P83940	Elongin-C OS=Mus musculus OX=10090 GN=Eloc PE=1 SV=1	Eloc	P83940	P83940;A0A087WNT1;A0A087WQE6	6			26602.4	14722.9
P84084	ADP-ribosylation factor 5 OS=Mus musculus OX=10090 GN=Arf5 PE=1 SV=2	Arf5	P84084	P84084	8		96600.5	191747	116623
P84089	Enhancer of rudimentary homolog OS=Mus musculus OX=10090 GN=Erh PE=1 SV=1	Erh	P84089	P84089;G3UW85;A0A1W2P7H9;A0A1W2P7T3	4		30978.7	197522	127285
P84091	AP-2 complex subunit mu OS=Mus musculus OX=10090 GN=Ap2m1 PE=1 SV=1	Ap2m1	P84091	P84091;Q3TWV4	27		2766570	149955	51849.1
P84096	Rho-related GTP-binding protein RhoG OS=Mus musculus OX=10090 GN=Rhog PE=1 SV=1	Rhog	P84096	P84096	10		28058.6	103316	38357.9
P84099	Large ribosomal subunit protein eL19 OS=Mus musculus OX=10090 GN=Rpl19 PE=1 SV=1	Rpl19	P84099	P84099;A2A547	8		63854.8	319132	48257.8
P84104	Serine/arginine-rich splicing factor 3 OS=Mus musculus OX=10090 GN=Srsf3 PE=1 SV=1	Srsf3	P84104	P84104	9		27951.4	227835	250449
P85094	Isochorismatase domain-containing protein 2A OS=Mus musculus OX=10090 GN=Isoc2a PE=1 SV=1	Isoc2a	P85094	P85094	4			14724.4
P97287	Induced myeloid leukemia cell differentiation protein Mcl-1 homolog OS=Mus musculus OX=10090 GN=Mcl1 PE=1 SV=3	Mcl1	P97287	P97287	3			6067.7	21704.8
P97290	Plasma protease C1 inhibitor OS=Mus musculus OX=10090 GN=Serping1 PE=1 SV=3	Serping1	P97290	P97290	1			36113.2	152200
P97300	Neuroplastin OS=Mus musculus OX=10090 GN=Nptn PE=1 SV=3	Nptn	P97300	P97300	11		70911.4	476889	1350250
P97304	DNA-directed RNA polymerases I and III subunit RPAC2 OS=Mus musculus OX=10090 GN=Polr1d PE=1 SV=1	Polr1d	P97304	P97304	3			9683.48
P97310	DNA replication licensing factor MCM2 OS=Mus musculus OX=10090 GN=Mcm2 PE=1 SV=3	Mcm2	P97310	P97310	8			7127.51
P97311	DNA replication licensing factor MCM6 OS=Mus musculus OX=10090 GN=Mcm6 PE=1 SV=1	Mcm6	P97311	P97311;Q3ULG5	8			8522.42
P97315	Cysteine and glycine-rich protein 1 OS=Mus musculus OX=10090 GN=Csrp1 PE=1 SV=3	Csrp1	P97315	P97315	6			30991.2
P97333	Neuropilin-1 OS=Mus musculus OX=10090 GN=Nrp1 PE=1 SV=2	Nrp1	P97333	P97333	2			2074.33
P97348	Rho-related GTP-binding protein RhoD OS=Mus musculus OX=10090 GN=Rhod PE=1 SV=1	Rhod	P97348	P97348;A0A494B9H3;G3X9Y4	6			12732.7	6876.22
P97351	Small ribosomal subunit protein eS1 OS=Mus musculus OX=10090 GN=Rps3a PE=1 SV=3	Rps3a	P97351	P97351	23	2790700	263680	544093	122315
P97352	Protein S100-A13 OS=Mus musculus OX=10090 GN=S100a13 PE=1 SV=1	S100a13	P97352	P97352;A0A0A0MQ90	2			4501.53
P97355	Spermine synthase OS=Mus musculus OX=10090 GN=Sms PE=1 SV=1	Sms	P97355	P97355;A2AC81;E9PZ58	2			6197.33
P97363	Serine palmitoyltransferase 2 OS=Mus musculus OX=10090 GN=Sptlc2 PE=1 SV=2	Sptlc2	P97363	P97363	22			86782	99011.8
P97369	Neutrophil cytosol factor 4 OS=Mus musculus OX=10090 GN=Ncf4 PE=1 SV=2	Ncf4	P97369	P97369	9			25289.9
P97370	Sodium/potassium-transporting ATPase subunit beta-3 OS=Mus musculus OX=10090 GN=Atp1b3 PE=1 SV=1	Atp1b3	P97370	P97370	20		929912	3576610	3176710
P97371	Proteasome activator complex subunit 1 OS=Mus musculus OX=10090 GN=Psme1 PE=1 SV=2	Psme1	P97371	P97372;P97371;G3UXY0;G3UXZ5;G3X9K9;G3X9V0;G3UXR1	13			33323.5
P97372	Proteasome activator complex subunit 2 OS=Mus musculus OX=10090 GN=Psme2 PE=1 SV=4	Psme2	P97372	P97372;E0CZ90;G3X9V0	8			4345.92	33345.2
P97376	Protein FRG1 OS=Mus musculus OX=10090 GN=Frg1 PE=1 SV=2	Frg1	P97376	P97376	6			15037.2	51564.8
P97377	Cyclin-dependent kinase 2 OS=Mus musculus OX=10090 GN=Cdk2 PE=1 SV=2	Cdk2	P97377	P97377;Q80YP0	11			13986
P97379	Ras GTPase-activating protein-binding protein 2 OS=Mus musculus OX=10090 GN=G3bp2 PE=1 SV=2	G3bp2	P97379	P97379	14			53995	51083.8
P97384	Annexin A11 OS=Mus musculus OX=10090 GN=Anxa11 PE=1 SV=2	Anxa11	P97384	P97384;D3Z7U0	17			26756.5	13118.1
P97386	DNA ligase 3 OS=Mus musculus OX=10090 GN=Lig3 PE=1 SV=2	Lig3	P97386	P97386;K4DI59;Q3UC82;Q80ZH7;G3UYI8	3			2623.63
P97390	Vacuolar protein sorting-associated protein 45 OS=Mus musculus OX=10090 GN=Vps45 PE=1 SV=1	Vps45	P97390	P97390	21			19778.9	7217.61
P97393	Rho GTPase-activating protein 5 OS=Mus musculus OX=10090 GN=Arhgap5 PE=1 SV=3	Arhgap5	P97393	P97393	4		139604	1812.44
P97429	Annexin A4 OS=Mus musculus OX=10090 GN=Anxa4 PE=1 SV=4	Anxa4	P97429	P97429;A0A0N4SV57;A0A0N4SW89;D3Z0S1;S4R1F2	11		42618.2	20906.4	23924.6
P97432	Next to BRCA1 gene 1 protein OS=Mus musculus OX=10090 GN=Nbr1 PE=1 SV=1	Nbr1	P97432	P97432;A2A4N5;A2A4N7;A2A4N8;K3W4P1;Q05BC8	2			2287.34
P97434	Myosin phosphatase Rho-interacting protein OS=Mus musculus OX=10090 GN=Mprip PE=1 SV=2	Mprip	P97434	P97434;F6RND9;F6S5I0;Q5SWZ5	13			10720	7722.42
P97449	Aminopeptidase N OS=Mus musculus OX=10090 GN=Anpep PE=1 SV=4	Anpep	P97449	P97449;A0A0U1RNS3	15			10312.5	33549.2
P97450	ATP synthase-coupling factor 6, mitochondrial OS=Mus musculus OX=10090 GN=Atp5pf PE=1 SV=1	Atp5pf	P97450	P97450;E9QAD6	7		74749.4	321539	25907.7
P97452	Ribosome biogenesis protein BOP1 OS=Mus musculus OX=10090 GN=Bop1 PE=1 SV=1	Bop1	P97452	P97452	10			13935.9
P97461	Small ribosomal subunit protein uS7 OS=Mus musculus OX=10090 GN=Rps5 PE=1 SV=4	Rps5	P97461	P97461;D3YYM6;D3Z1S8	12	130919	88878.3	271863	61868.8
P97465	Docking protein 1 OS=Mus musculus OX=10090 GN=Dok1 PE=1 SV=2	Dok1	P97465	P97465	1			3702.14
P97467	Peptidyl-glycine alpha-amidating monooxygenase OS=Mus musculus OX=10090 GN=Pam PE=1 SV=2	Pam	P97467	P97467;E9Q704;F8VQA4;F7D4K4	3		217507	2220.77	10544
P97470	Serine/threonine-protein phosphatase 4 catalytic subunit OS=Mus musculus OX=10090 GN=Ppp4c PE=1 SV=2	Ppp4c	P97470	P97470;A0A0U1RQ12	2			4494.24
P97477	Aurora kinase A OS=Mus musculus OX=10090 GN=Aurka PE=1 SV=1	Aurka	P97477	P97477	5			6393.74
P97479	Unconventional myosin-VIIa OS=Mus musculus OX=10090 GN=Myo7a PE=1 SV=2	Myo7a	P97479	P97479;A0A0R4J113;A0A0U1RPX7;Q5MJ56	7			8585.99
P97492	Regulator of G-protein signaling 14 OS=Mus musculus OX=10090 GN=Rgs14 PE=1 SV=2	Rgs14	P97492	P97492	10			11299.8
P97493	Thioredoxin, mitochondrial OS=Mus musculus OX=10090 GN=Txn2 PE=1 SV=1	Txn2	P97493	P97493;A2A439;G3UX99;G3UZY2	4			9472.55	12589.9
P97494	Glutamate--cysteine ligase catalytic subunit OS=Mus musculus OX=10090 GN=Gclc PE=1 SV=4	Gclc	P97494	P97494	3			4899.6
P97496	SWI/SNF complex subunit SMARCC1 OS=Mus musculus OX=10090 GN=Smarcc1 PE=1 SV=2	Smarcc1	P97496	P97496;Q6PDG5;Q3UID0;Q3UNN4	6			5058.94
P97742	Carnitine O-palmitoyltransferase 1, liver isoform OS=Mus musculus OX=10090 GN=Cpt1a PE=1 SV=4	Cpt1a	P97742	P97742;A0A494BAC7;A0A494BAD3	11			14056.8	14811.5
P97760	DNA-directed RNA polymerase II subunit RPB3 OS=Mus musculus OX=10090 GN=Polr2c PE=1 SV=2	Polr2c	P97760	P97760;A0A1D5RML8	2			6816.38
P97762	Retinitis pigmentosa 9 protein homolog OS=Mus musculus OX=10090 GN=rp9 PE=1 SV=1	rp9	P97762	P97762;A0A1L1SU01;Q3UGI5	2			4517.87
P97765	WW domain-binding protein 2 OS=Mus musculus OX=10090 GN=Wbp2 PE=1 SV=1	Wbp2	P97765	P97765	2			127992
P97770	tRNA (guanine(6)-N2)-methyltransferase THUMP3 OS=Mus musculus OX=10090 GN=Thumpd3 PE=1 SV=1	Thumpd3	P97770	P97770;D3YYB2	4			2780.21
P97789	5'-3' exoribonuclease 1 OS=Mus musculus OX=10090 GN=Xrn1 PE=1 SV=1	Xrn1	P97789	P97789;F8VQ87;A0A087WQN7;A0A087WNV6	12			8637.2
P97797	Tyrosine-protein phosphatase non-receptor type substrate 1 OS=Mus musculus OX=10090 GN=Sirpa PE=1 SV=2	Sirpa	P97797	P97797	10		138437	392439	1077330
P97801	Survival motor neuron protein OS=Mus musculus OX=10090 GN=Smn1 PE=1 SV=1	Smn1	P97801	P97801	5			13266.8
P97807	Fumarate hydratase, mitochondrial OS=Mus musculus OX=10090 GN=Fh PE=1 SV=3	Fh	P97807	P97807	19		24900.7	111029	44317.2
P97808	FXYD domain-containing ion transport regulator 5 OS=Mus musculus OX=10090 GN=Fxyd5 PE=1 SV=3	Fxyd5	P97808	P97808;F6TWM7;F8WJA1	4			201086
P97814	Proline-serine-threonine phosphatase-interacting protein 1 OS=Mus musculus OX=10090 GN=Pstpip1 PE=1 SV=1	Pstpip1	P97814	P97814;A0A0R4J0P5	12			17392.2
P97820	Mitogen-activated protein kinase kinase kinase kinase 4 OS=Mus musculus OX=10090 GN=Map4k4 PE=1 SV=1	Map4k4	P97820	P83510;P97820;Q9JM52;B2RQ80;G3X9G2;A0A0A6YW53;A0A0A6YWM8;A0A0A6YWR8;B2RUE8;B7ZNR9;B9EKN8;E0CXD6;E0CY98;E0CZD7;E0CZF8;E9PUL9;E9PVG7;F7AMS7;F8VPL5;Q5SXG1;Q5SXG3	26			31189	13368.7
P97821	Dipeptidyl peptidase 1 OS=Mus musculus OX=10090 GN=Ctsc PE=1 SV=1	Ctsc	P97821	P97821	7			15434.5	61078.2
P97822	Acidic leucine-rich nuclear phosphoprotein 32 family member E OS=Mus musculus OX=10090 GN=Anp32e PE=1 SV=2	Anp32e	P97822	P97822;E9Q0X5;E9Q2G1;A0A0G2JEK9	5			7087.48	13132.5
P97823	Acyl-protein thioesterase 1 OS=Mus musculus OX=10090 GN=Lypla1 PE=1 SV=1	Lypla1	P97823	P97823;D3YUG4;D3Z269;J3QP56	6		25982	14206.2
P97825	Jupiter microtubule associated homolog 1 OS=Mus musculus OX=10090 GN=Jpt1 PE=1 SV=3	Jpt1	P97825	P97825	1			2531.61
P97855	Ras GTPase-activating protein-binding protein 1 OS=Mus musculus OX=10090 GN=G3bp1 PE=1 SV=1	G3bp1	P97855	P97855	23	413921	149681	742272	94082.8
P97858	Solute carrier family 35 member B1 OS=Mus musculus OX=10090 GN=Slc35b1 PE=1 SV=1	Slc35b1	P97858	P97858	1			4863.26	28100.3
P97868	E3 ubiquitin-protein ligase RBBP6 OS=Mus musculus OX=10090 GN=Rbbp6 PE=1 SV=5	Rbbp6	P97868	P97868;A0A338P6W1	2			3238.63
P97930	Thymidylate kinase OS=Mus musculus OX=10090 GN=Dtymk PE=1 SV=2	Dtymk	P97930	P97930;D3Z3R3	11		14351.8	18371.2	12009.6
P98078	Disabled homolog 2 OS=Mus musculus OX=10090 GN=Dab2 PE=1 SV=2	Dab2	P98078	A0A0R4J104;P98078;E0CXT5;E9PX84;E9QL31;Q3TRE6;Q9DCE6	9			9625.36	9221.33
P98083	SHC-transforming protein 1 OS=Mus musculus OX=10090 GN=Shc1 PE=1 SV=3	Shc1	P98083	P98083;D3YXZ9;D3Z2I8;D3Z5U6	6			15613
P98192	Dihydroxyacetone phosphate acyltransferase OS=Mus musculus OX=10090 GN=Gnpat PE=1 SV=1	Gnpat	P98192	P98192	14			12433.9
P98195	Probable phospholipid-transporting ATPase IIB OS=Mus musculus OX=10090 GN=Atp9b PE=1 SV=4	Atp9b	P98195	P98195;A0A286YCV0;D3YV00;A0A286YCT2;A0A286YDZ3	18			25372.6
P98197	Phospholipid-transporting ATPase IH OS=Mus musculus OX=10090 GN=Atp11a PE=1 SV=1	Atp11a	P98197	P98197;E9Q3G7	8			5746.99
P98199	Phospholipid-transporting ATPase ID OS=Mus musculus OX=10090 GN=Atp8b2 PE=1 SV=2	Atp8b2	P98199	P98199;D3YXQ5;E9QAL4	2			2921.88
P99024	Tubulin beta-5 chain OS=Mus musculus OX=10090 GN=Tubb5 PE=1 SV=1	Tubb5	P99024	P68372;P99024;Q9D6F9	27	48397	67698.5	168302	42005.1
P99026	Proteasome subunit beta type-4 OS=Mus musculus OX=10090 GN=Psmb4 PE=1 SV=1	Psmb4	P99026	P99026	5			35644.7
P99027	Large ribosomal subunit protein P2 OS=Mus musculus OX=10090 GN=Rplp2 PE=1 SV=3	Rplp2	P99027	P99027;A0A5F8MPY2	7	8600.91	397115	1369080	86139.3
P99028	Cytochrome b-c1 complex subunit 6, mitochondrial OS=Mus musculus OX=10090 GN=Uqcrh PE=1 SV=2	Uqcrh	P99028	P99028	5			104584	397939
P99029	Peroxiredoxin-5, mitochondrial OS=Mus musculus OX=10090 GN=Prdx5 PE=1 SV=2	Prdx5	P99029	P99029;H3BJQ7;A0A494BAZ4;G3UZJ4	8		54525.1	56132.9	6177.89
Q00262	Syntaxin-2 OS=Mus musculus OX=10090 GN=Stx2 PE=1 SV=1	Stx2	Q00262	Q00262;Q3TJ55;Q80W45	12			29342.1
Q00547	Hyaluronan mediated motility receptor OS=Mus musculus OX=10090 GN=Hmmr PE=1 SV=4	Hmmr	Q00547	Q00547	2			2833.3
Q00560	Interleukin-6 receptor subunit beta OS=Mus musculus OX=10090 GN=Il6st PE=1 SV=2	Il6st	Q00560	Q00560;V9GX00;V9GX52;V9GXA2;V9GXT4	2			3057.75
Q00609	T-lymphocyte activation antigen CD80 OS=Mus musculus OX=10090 GN=Cd80 PE=1 SV=1	Cd80	Q00609	Q00609	5			22546.6	93031.6
Q00612	Glucose-6-phosphate 1-dehydrogenase X OS=Mus musculus OX=10090 GN=G6pdx PE=1 SV=3	G6pdx	Q00612	P97324;Q00612;A3KG36;G3UWD6	29			109025	57343.1
Q00623	Apolipoprotein A-I OS=Mus musculus OX=10090 GN=Apoa1 PE=1 SV=2	Apoa1	Q00623	Q00623	1			7285.03
Q00941	Granulocyte-macrophage colony-stimulating factor receptor subunit alpha OS=Mus musculus OX=10090 GN=Csf2ra PE=2 SV=2	Csf2ra	Q00941	Q00941	2			12178.6	69768.2
Q00PI9	Heterogeneous nuclear ribonucleoprotein U-like protein 2 OS=Mus musculus OX=10090 GN=Hnrnpul2 PE=1 SV=2	Hnrnpul2	Q00PI9	Q00PI9	18			16565.3	26704.3
Q01149	Collagen alpha-2(I) chain OS=Mus musculus OX=10090 GN=Col1a2 PE=1 SV=2	Col1a2	Q01149	Q01149;E0CXI2	2	470542	2360580		578507
Q01237	3-hydroxy-3-methylglutaryl-coenzyme A reductase OS=Mus musculus OX=10090 GN=Hmgcr PE=1 SV=3	Hmgcr	Q01237	Q01237;F2Z470;F6X166	3			2465.09
Q01320	DNA topoisomerase 2-alpha OS=Mus musculus OX=10090 GN=Top2a PE=1 SV=2	Top2a	Q01320	Q01320	38			19543.1	25268
Q01339	Beta-2-glycoprotein 1 OS=Mus musculus OX=10090 GN=Apoh PE=1 SV=1	Apoh	Q01339	Q01339	1			63958.7
Q01405	Protein transport protein Sec23A OS=Mus musculus OX=10090 GN=Sec23a PE=1 SV=2	Sec23a	Q01405	Q01405;E9Q1S3	18			76562.8
Q01730	Ras suppressor protein 1 OS=Mus musculus OX=10090 GN=Rsu1 PE=1 SV=3	Rsu1	Q01730	Q01730;A0A0A6YWZ2;A2AUR7;B1AYQ0;E0CXG5;Q9D031	8			34960.7
Q01768	Nucleoside diphosphate kinase B OS=Mus musculus OX=10090 GN=Nme2 PE=1 SV=1	Nme2	Q01768	Q01768;E9PZF0	6		69443.3	79959.4	73929
Q01853	Transitional endoplasmic reticulum ATPase OS=Mus musculus OX=10090 GN=Vcp PE=1 SV=4	Vcp	Q01853	Q01853	71	79924	72187.5	256791	209619
Q01965	T-lymphocyte surface antigen Ly-9 OS=Mus musculus OX=10090 GN=Ly9 PE=1 SV=2	Ly9	Q01965	Q01965;E9PV93;E9PX73	19			81422.6	54456.1
Q02053	Ubiquitin-like modifier-activating enzyme 1 OS=Mus musculus OX=10090 GN=Uba1 PE=1 SV=1	Uba1	Q02053	P31254;Q02053	31	192213	311842	21274.2	37006.5
Q02248	Catenin beta-1 OS=Mus musculus OX=10090 GN=Ctnnb1 PE=1 SV=1	Ctnnb1	Q02248	Q02248;Q02257;F7CRC6	2			3903.08
Q02384	Son of sevenless homolog 2 OS=Mus musculus OX=10090 GN=Sos2 PE=1 SV=2	Sos2	Q02384;Q62245	Q02384;Q62245;A0A0A0MQ87;S4R2C4	1			2857.57
Q02614	SAP30-binding protein OS=Mus musculus OX=10090 GN=Sap30bp PE=1 SV=2	Sap30bp	Q02614	Q02614	5			6734.52	328761
Q02819	Nucleobindin-1 OS=Mus musculus OX=10090 GN=Nucb1 PE=1 SV=2	Nucb1	Q02819	Q02819;A0A1C7CYU3;A0A1B0GR92;A0A1B0GT83	24			72588.5	11730.5
Q03141	MAP/microtubule affinity-regulating kinase 3 OS=Mus musculus OX=10090 GN=Mark3 PE=1 SV=2	Mark3	Q03141	Q03141;A0A1Y7VNZ6	6			4460.75
Q03145	Ephrin type-A receptor 2 OS=Mus musculus OX=10090 GN=Epha2 PE=1 SV=3	Epha2	Q03145	Q03145	36		629463	78484.2	120611
Q03147	Cyclin-dependent kinase 7 OS=Mus musculus OX=10090 GN=Cdk7 PE=1 SV=2	Cdk7	Q03147	Q03147;A0A286YDC0	2			70005.8
Q03265	ATP synthase subunit alpha, mitochondrial OS=Mus musculus OX=10090 GN=Atp5f1a PE=1 SV=1	Atp5f1a	Q03265	Q03265;D3Z6F5	32	177012	211622	639854	106304
Q03958	Prefoldin subunit 6 OS=Mus musculus OX=10090 GN=Pfdn6 PE=1 SV=1	Pfdn6	Q03958	Q03958;G3UYF9	6			12298.9	2645.37
Q03963	Interferon-induced, double-stranded RNA-activated protein kinase OS=Mus musculus OX=10090 GN=Eif2ak2 PE=1 SV=2	Eif2ak2	Q03963	Q03963	13			11380.3
Q04447	Creatine kinase B-type OS=Mus musculus OX=10090 GN=Ckb PE=1 SV=1	Ckb	Q04447	Q04447	15	75144.6		57135.8	52936
Q04646	Sodium/potassium-transporting ATPase subunit gamma OS=Mus musculus OX=10090 GN=Fxyd2 PE=1 SV=2	Fxyd2	Q04646	Q04646	5			101401
Q04690	Neurofibromin OS=Mus musculus OX=10090 GN=Nf1 PE=1 SV=1	Nf1	Q04690	Q04690	1			44147.5
Q04692	SWI/SNF-related matrix-associated actin-dependent regulator of chromatin subfamily A containing DEAD/H box 1 OS=Mus musculus OX=10090 GN=Smarcad1 PE=1 SV=2	Smarcad1	Q04692	Q04692	3			2363.44
Q04750	DNA topoisomerase 1 OS=Mus musculus OX=10090 GN=Top1 PE=1 SV=2	Top1	Q04750	Q04750	7			5419.85
Q04899	Cyclin-dependent kinase 18 OS=Mus musculus OX=10090 GN=Cdk18 PE=1 SV=1	Cdk18	Q04899	Q8K0D0;Q04899;A0A1L1SUS7	3			4475.5
Q05144	Ras-related C3 botulinum toxin substrate 2 OS=Mus musculus OX=10090 GN=Rac2 PE=1 SV=1	Rac2	Q05144	P60764;P63001;Q05144;Q3TLP8;A0A2R8VHH0;A2AC13	9		146501	754269	91201.3
Q05186	Reticulocalbin-1 OS=Mus musculus OX=10090 GN=Rcn1 PE=1 SV=1	Rcn1	Q05186	Q05186	4			6404.04
Q05512	Serine/threonine-protein kinase MARK2 OS=Mus musculus OX=10090 GN=Mark2 PE=1 SV=3	Mark2	Q05512	Q03141;Q05512;Q8VHJ5;E9QMP6;A0A0R4J0B1;A0A0R4J227;A0A1Y7VNZ6;E9PYX3;E9Q9N6;F6ZS70;Q3T9A3	19			13491	33544.3
Q05769	Prostaglandin G/H synthase 2 OS=Mus musculus OX=10090 GN=Ptgs2 PE=1 SV=1	Ptgs2	Q05769	Q05769	6			6534.17	5620.67
Q05816	Fatty acid-binding protein 5 OS=Mus musculus OX=10090 GN=Fabp5 PE=1 SV=3	Fabp5	Q05816	Q05816	4			12736.8	17881.1
Q05920	Pyruvate carboxylase, mitochondrial OS=Mus musculus OX=10090 GN=Pc PE=1 SV=1	Pc	Q05920	Q05920;E9QPD7;G5E8R3	17			13226.1
Q05CL8	La-related protein 7 OS=Mus musculus OX=10090 GN=Larp7 PE=1 SV=2	Larp7	Q05CL8	Q05CL8	4			4306.75
Q05D44	Eukaryotic translation initiation factor 5B OS=Mus musculus OX=10090 GN=Eif5b PE=1 SV=2	Eif5b	Q05D44	Q05D44	43			77977.1	170365
Q06138	Calcium-binding protein 39 OS=Mus musculus OX=10090 GN=Cab39 PE=1 SV=2	Cab39	Q06138	Q06138;Q9DB16	16			17815	31253.5
Q06180	Tyrosine-protein phosphatase non-receptor type 2 OS=Mus musculus OX=10090 GN=Ptpn2 PE=1 SV=2	Ptpn2	Q06180	Q06180;D3Z6W2	7			4276.9
Q06185	ATP synthase subunit e, mitochondrial OS=Mus musculus OX=10090 GN=Atp5me PE=1 SV=2	Atp5me	Q06185	Q06185;Q8BTB6	5		24320.3	259612	56627.9
Q06335	Amyloid beta precursor like protein 2 OS=Mus musculus OX=10090 GN=Aplp2 PE=1 SV=4	Aplp2	Q06335	Q06335;Q60709;A0A1L1SS44	5			4814.34
Q06649	SH3 domain-binding protein 2 OS=Mus musculus OX=10090 GN=Sh3bp2 PE=1 SV=1	Sh3bp2	Q06649	Q06649;E9QJU7;Q3UD40;Q5U3L0	2			3430.07
Q07076	Annexin A7 OS=Mus musculus OX=10090 GN=Anxa7 PE=1 SV=2	Anxa7	Q07076	Q07076;A0A2C9F2D2	16			35107.4
Q07113	Cation-independent mannose-6-phosphate receptor OS=Mus musculus OX=10090 GN=Igf2r PE=1 SV=1	Igf2r	Q07113	Q07113	68		155535	81247.4	235245
Q07139	Protein ECT2 OS=Mus musculus OX=10090 GN=Ect2 PE=1 SV=2	Ect2	Q07139	Q07139	3			3588.06
Q07417	Short-chain specific acyl-CoA dehydrogenase, mitochondrial OS=Mus musculus OX=10090 GN=Acads PE=1 SV=2	Acads	Q07417	Q07417	11			11675.3
Q07797	Galectin-3-binding protein OS=Mus musculus OX=10090 GN=Lgals3bp PE=1 SV=1	Lgals3bp	Q07797	Q07797	15			17968.1	62290.3
Q07813	Apoptosis regulator BAX OS=Mus musculus OX=10090 GN=Bax PE=1 SV=1	Bax	Q07813	Q07813;A0A1B0GTA4;A0A1B0GT35;A0A1B0GT81	9			56452.4	28020.4
Q07832	Serine/threonine-protein kinase PLK1 OS=Mus musculus OX=10090 GN=Plk1 PE=1 SV=2	Plk1	Q07832	Q07832	13			187026	395236
Q08091	Calponin-1 OS=Mus musculus OX=10090 GN=Cnn1 PE=1 SV=1	Cnn1	Q08091	Q08091;A0A1L1SRV0;A0A1L1SUB2;A0A1L1SRL1	1				14594.1
Q08122	Transducin-like enhancer protein 3 OS=Mus musculus OX=10090 GN=Tle3 PE=1 SV=3	Tle3	Q08122	Q08122;Q62440;Q62441;Q9WVB2;Q5SQA3;E0CXS2;E0CXS9;E0CXU1;E0CY14;E9Q2Q6;F6TS96;F6ZBY9;F8WIE2;J3KMT7;Q3TY99;Q3UN01;Q5SQA2;Q5SQA4;F6YM15	2			1999.94
Q08288	Cell growth-regulating nucleolar protein OS=Mus musculus OX=10090 GN=Lyar PE=1 SV=2	Lyar	Q08288	Q08288;D3Z345;D3Z5X8;D3Z7N3	11			33775.5	301838
Q08297	DNA repair protein RAD51 homolog 1 OS=Mus musculus OX=10090 GN=Rad51 PE=1 SV=1	Rad51	Q08297	Q08297;A3KGI2;D6RCK1	1			1616.42
Q08509	Epidermal growth factor receptor kinase substrate 8 OS=Mus musculus OX=10090 GN=Eps8 PE=1 SV=2	Eps8	Q08509	Q08509	16			5562.1	49027
Q08639	Transcription factor Dp-1 OS=Mus musculus OX=10090 GN=Tfdp1 PE=1 SV=1	Tfdp1	Q08639	Q08639;A0A1B0GRP0;Q9CYZ7	1			1399.28
Q08761	Vitamin K-dependent protein S OS=Mus musculus OX=10090 GN=Pros1 PE=2 SV=1	Pros1	Q08761	Q08761	3			5632.48
Q08943	FACT complex subunit SSRP1 OS=Mus musculus OX=10090 GN=Ssrp1 PE=1 SV=2	Ssrp1	Q08943	Q08943;A2AW05	22			54039	52514.8
Q09014	Neutrophil cytosol factor 1 OS=Mus musculus OX=10090 GN=Ncf1 PE=1 SV=3	Ncf1	Q09014	Q09014;F8WH69;S4R293	18			83978.2
Q09143	High affinity cationic amino acid transporter 1 OS=Mus musculus OX=10090 GN=Slc7a1 PE=1 SV=1	Slc7a1	Q09143	Q09143;E9Q3N1	10			56009.8	43785.9
Q09200	Beta-1,4 N-acetylgalactosaminyltransferase 1 OS=Mus musculus OX=10090 GN=B4galnt1 PE=1 SV=1	B4galnt1	Q09200	Q09200	22		19253.3	52528.2
Q0KL02	Triple functional domain protein OS=Mus musculus OX=10090 GN=Trio PE=1 SV=3	Trio	Q0KL02	Q0KL02;A0A2I3BRP6	6			1273.17	604853
Q0P5W1	Vacuolar protein sorting-associated protein 8 homolog OS=Mus musculus OX=10090 GN=Vps8 PE=1 SV=1	Vps8	Q0P5W1	Q0P5W1;D3YUP0;F8WI64;F6ZLN8	5			3494.32
Q0P678	Zinc finger CCCH domain-containing protein 18 OS=Mus musculus OX=10090 GN=Zc3h18 PE=1 SV=1	Zc3h18	Q0P678	Q0P678;G3X8T2;H3BIW0;H3BJJ9	3			7578.05
Q0VBL3	RNA-binding protein 15 OS=Mus musculus OX=10090 GN=Rbm15 PE=1 SV=1	Rbm15	Q0VBL3	Q0VBL3	8			6743.34
Q0VDQ9	Fez family zinc finger protein 1 OS=Mus musculus OX=10090 GN=Fezf1 PE=2 SV=1	Fezf1	Q0VDQ9	Q0VDQ9	1			6639.97
Q0VGY8	Protein TANC1 OS=Mus musculus OX=10090 GN=Tanc1 PE=1 SV=2	Tanc1	Q0VGY8	Q0VGY8;E9QAF9	6			4214.53
Q11011	Puromycin-sensitive aminopeptidase OS=Mus musculus OX=10090 GN=Npepps PE=1 SV=2	Npepps	Q11011	Q11011;E9Q039;E9Q6F4	14			4646.2	26104.3
Q11136	Xaa-Pro dipeptidase OS=Mus musculus OX=10090 GN=Pepd PE=1 SV=3	Pepd	Q11136	Q11136	6			4957.38
Q148V7	RAB11-binding protein RELCH OS=Mus musculus OX=10090 GN=Relch PE=1 SV=1	Relch	Q148V7	Q148V7;A0A087WSS1;E9QM90;G3X9J4;A0A087WRM8	6			7702.75
Q149F3	Eukaryotic peptide chain release factor GTP-binding subunit ERF3B OS=Mus musculus OX=10090 GN=Gspt2 PE=1 SV=1	Gspt2	Q149F3	Q149F3	1			2551.94
Q14AI0	Sister chromatid cohesion protein DCC1 OS=Mus musculus OX=10090 GN=DSCC1 PE=2 SV=1	DSCC1	Q14AI0	Q14AI0;D3YVY9	1			7858.8
Q14AX6	Cyclin-dependent kinase 12 OS=Mus musculus OX=10090 GN=Cdk12 PE=1 SV=2	Cdk12	Q14AX6;Q69ZA1	Q14AX6;Q69ZA1;A0A1Y7VLM0	1			2948.65
Q14BV6	Carbohydrate deacetylase OS=Mus musculus OX=10090 GN=Ydjc PE=2 SV=2	Ydjc	Q14BV6	Q14BV6;A0A338P6V2	1			1508.1
Q14C51	Small ribosomal subunit protein mS39 OS=Mus musculus OX=10090 GN=Ptcd3 PE=1 SV=2	Ptcd3	Q14C51	Q14C51	14			12829.5
Q14CH7	Alanine--tRNA ligase, mitochondrial OS=Mus musculus OX=10090 GN=Aars2 PE=1 SV=1	Aars2	Q14CH7	Q14CH7	4			3069.73
Q1HDU4	ArhGAP9 OS=Mus musculus OX=10090 GN=Arhgap9 PE=1 SV=1	Arhgap9	Q1HDU4;Q8QZW8	Q1HDU4;Q8QZW8	2			2153.8
Q1HFZ0	RNA cytosine C(5)-methyltransferase NSUN2 OS=Mus musculus OX=10090 GN=Nsun2 PE=1 SV=2	Nsun2	Q1HFZ0	Q1HFZ0;H3BKN0	8			7062.13
Q1MX40	Protein kinase C OS=Mus musculus OX=10090 GN=Prkcd PE=1 SV=1	Prkcd	Q1MX40;Q1MX42	Q1MX42;Q1MX40	2			3000.64
Q2EMV9	Protein mono-ADP-ribosyltransferase PARP14 OS=Mus musculus OX=10090 GN=Parp14 PE=1 SV=3	Parp14	Q2EMV9	Q2EMV9	8			5333.23
Q2HXL6	ER degradation-enhancing alpha-mannosidase-like protein 3 OS=Mus musculus OX=10090 GN=Edem3 PE=1 SV=2	Edem3	Q2HXL6	Q2HXL6;A0A087WQK5;A0A087WR24;B7ZNP0	10			6744.48
Q2KN98	Cytospin-A OS=Mus musculus OX=10090 GN=Specc1l PE=1 SV=1	Specc1l	Q2KN98	Q2KN98;A0A0R4J0J8	2			4420.22
Q2NL51	Glycogen synthase kinase-3 alpha OS=Mus musculus OX=10090 GN=Gsk3a PE=1 SV=2	Gsk3a	Q2NL51	Q2NL51;D3Z7E5	5			66646.8	13139300
Q2TBE6	Phosphatidylinositol 4-kinase type 2-alpha OS=Mus musculus OX=10090 GN=Pi4k2a PE=1 SV=1	Pi4k2a	Q2TBE6	Q2TBE6;A0A494BBQ4	22			25978.2	72603.6
Q2TPA8	Hydroxysteroid dehydrogenase-like protein 2 OS=Mus musculus OX=10090 GN=Hsdl2 PE=1 SV=1	Hsdl2	Q2TPA8	Q2TPA8;B1AX78;B1AX77	15	18703.7		6625.79	13164.7
Q2UY11	Collagen alpha-1(XXVIII) chain OS=Mus musculus OX=10090 GN=Col28a1 PE=2 SV=1	Col28a1	Q2UY11	Q2UY11	1	13006.9			14504.6
Q2VPD4	Basic helix-loop-helix ARNT-like protein 2 OS=Mus musculus OX=10090 GN=Bmal2 PE=1 SV=2	Bmal2	Q2VPD4	Q2VPD4;E9Q993;E9Q994	1			1893.45
Q2YDW2	Protein misato homolog 1 OS=Mus musculus OX=10090 GN=Msto1 PE=1 SV=1	Msto1	Q2YDW2	Q2YDW2;D3YX87;E9PUB7	11			11836.3
Q31093	Histocompatibility 2, M region locus 3 OS=Mus musculus OX=10090 GN=H2-M3 PE=1 SV=1	H2-M3	Q31093	Q31093	4			4998.68
Q31125	Zinc transporter SLC39A7 OS=Mus musculus OX=10090 GN=Slc39a7 PE=1 SV=2	Slc39a7	Q31125	Q31125	1			76719.8
Q32NY4	Metal transporter CNNM3 OS=Mus musculus OX=10090 GN=Cnnm3 PE=1 SV=2	Cnnm3	Q32NY4	Q32NY4	19			34783.6
Q32NZ6	Transmembrane channel-like protein 5 OS=Mus musculus OX=10090 GN=Tmc5 PE=2 SV=1	Tmc5	Q32NZ6	Q32NZ6	1		17590.7	52460.7	31442.4
Q3B7Z2	Oxysterol-binding protein 1 OS=Mus musculus OX=10090 GN=Osbp PE=1 SV=3	Osbp	Q3B7Z2	Q3B7Z2	18			17037	19707
Q3KNM2	E3 ubiquitin-protein ligase MARCHF5 OS=Mus musculus OX=10090 GN=Marchf5 PE=1 SV=1	Marchf5	Q3KNM2	Q3KNM2;A0A0R4J1H0	6			11823.2
Q3SXD3	5'-deoxynucleotidase HDDC2 OS=Mus musculus OX=10090 GN=Hddc2 PE=1 SV=1	Hddc2	Q3SXD3	Q3SXD3;E0CYK6	3			3877.46
Q3T9X0	Solute carrier family 2, facilitated glucose transporter member 9 OS=Mus musculus OX=10090 GN=Slc2a9 PE=1 SV=1	Slc2a9	Q3T9X0	Q3T9X0	3			9660.29
Q3TA59	JmjC domain-containing protein 8 OS=Mus musculus OX=10090 GN=Jmjd8 PE=2 SV=4	Jmjd8	Q3TA59	Q3TA59;A0A9L6H220;F6Q269	1			2929.81
Q3TA68	WD repeat domain 36 OS=Mus musculus OX=10090 GN=Wdr36 PE=1 SV=1	Wdr36	Q3TA68;Q3TAQ9	Q3TA68;Q3TAQ9	7			5028.86	29710.2
Q3TAA7	Serine/threonine-protein kinase 11-interacting protein OS=Mus musculus OX=10090 GN=Stk11ip PE=1 SV=1	Stk11ip	Q3TAA7	Q3TAA7	10			6503.69
Q3TAE8	Dolichyl pyrophosphate Man9GlcNAc2 alpha-1,3-glucosyltransferase OS=Mus musculus OX=10090 GN=Alg6 PE=2 SV=1	Alg6	Q3TAE8	A2BDY0;Q3TAE8	3			6305.6
Q3TAS6	ER membrane protein complex subunit 10 OS=Mus musculus OX=10090 GN=Emc10 PE=2 SV=2	Emc10	Q3TAS6	Q3TAS6;A0A0X1KG67;D3Z665	7			35299.5
Q3TB48	Transmembrane protein 104 OS=Mus musculus OX=10090 GN=Tmem104 PE=1 SV=1	Tmem104	Q3TB48	Q3TB48;A2A6S1	1			1917.98
Q3TB92	Allergin-1 OS=Mus musculus OX=10090 GN=Milr1 PE=1 SV=2	Milr1	Q3TB92	Q3TB92;A0A140T8Q6;S4R1V2	5			13035.6	6885.53
Q3TBD2	Rho GTPase-activating protein 45 OS=Mus musculus OX=10090 GN=Arhgap45 PE=1 SV=2	Arhgap45	Q3TBD2	Q3TBD2;D3Z7R7;G3X9Q3	15			10560.4	7579.64
Q3TBT3	Stimulator of interferon genes protein OS=Mus musculus OX=10090 GN=Sting1 PE=1 SV=2	Sting1	Q3TBT3	Q3TBT3;A0A494BB43;A0A494B9A3	10			32710	12158.2
Q3TBW2	Large ribosomal subunit protein uL10m OS=Mus musculus OX=10090 GN=Mrpl10 PE=1 SV=2	Mrpl10	Q3TBW2	Q3TBW2	8			10270.7
Q3TC33	Coiled-coil domain-containing protein 127 OS=Mus musculus OX=10090 GN=Ccdc127 PE=1 SV=2	Ccdc127	Q3TC33	Q3TC33;E0CYP1;E0CYX9	6			7840.22
Q3TC46	Protein PAT1 homolog 1 OS=Mus musculus OX=10090 GN=Patl1 PE=1 SV=2	Patl1	Q3TC46	Q3TC46	7			8385.24
Q3TC93	HCLS1-binding protein 3 OS=Mus musculus OX=10090 GN=Hs1bp3 PE=1 SV=2	Hs1bp3	Q3TC93	Q3TC93;A0A1W2P6R8	2			2638.94
Q3TCJ1	BRISC complex subunit Abraxas 2 OS=Mus musculus OX=10090 GN=Abraxas2 PE=1 SV=1	Abraxas2	Q3TCJ1	Q3TCJ1;D3Z4D8;Z4YJY0	3			5190.19
Q3TCJ8	Coiled-coil domain-containing protein 69 OS=Mus musculus OX=10090 GN=Ccdc69 PE=1 SV=1	Ccdc69	Q3TCJ8	Q3TCJ8	4			4495.64
Q3TCN2	Putative phospholipase B-like 2 OS=Mus musculus OX=10090 GN=Plbd2 PE=1 SV=2	Plbd2	Q3TCN2	Q3TCN2	16			54881.8	141531
Q3TCR7	dynamin GTPase OS=Mus musculus OX=10090 GN=Dnm2 PE=1 SV=1	Dnm2	Q3TCR7	G3UZZ3;Q3T9X3;Q3TCR7	2			27547.7
Q3TCT4	Ectonucleoside triphosphate diphosphohydrolase 7 OS=Mus musculus OX=10090 GN=Entpd7 PE=1 SV=1	Entpd7	Q3TCT4	Q3TCT4	2			2582.33
Q3TCV3	Gamma-secretase-activating protein OS=Mus musculus OX=10090 GN=Gsap PE=2 SV=1	Gsap	Q3TCV3	Q3TCV3;A0A0G2JF17	1			3199.7
Q3TDD9	Protein phosphatase 1 regulatory subunit 21 OS=Mus musculus OX=10090 GN=Ppp1r21 PE=1 SV=2	Ppp1r21	Q3TDD9	Q3TDD9	3			177755
Q3TDN2	FAS-associated factor 2 OS=Mus musculus OX=10090 GN=Faf2 PE=1 SV=2	Faf2	Q3TDN2	Q3TDN2;D3YUP4	16			75584	18244.6
Q3TDQ1	Dolichyl-diphosphooligosaccharide--protein glycosyltransferase subunit STT3B OS=Mus musculus OX=10090 GN=Stt3b PE=1 SV=2	Stt3b	Q3TDQ1	Q3TDQ1;A0A0R4J0D3	16			82161.4	172839
Q3TEA8	Heterochromatin protein 1-binding protein 3 OS=Mus musculus OX=10090 GN=Hp1bp3 PE=1 SV=1	Hp1bp3	Q3TEA8	Q3TEA8;A2AM65;Z4YKA3;Z4YKB8	1			5491.66
Q3TEW6	Myelin protein zero-like protein 1 OS=Mus musculus OX=10090 GN=Mpzl1 PE=1 SV=1	Mpzl1	Q3TEW6	Q3TEW6;A0A0A6YXW1	2			2263.16
Q3TFD2	Lysophosphatidylcholine acyltransferase 1 OS=Mus musculus OX=10090 GN=Lpcat1 PE=1 SV=1	Lpcat1	Q3TFD2	Q3TFD2	8			7601.76	10397.8
Q3TFK5	G patch domain-containing protein 4 OS=Mus musculus OX=10090 GN=Gpatch4 PE=1 SV=1	Gpatch4	Q3TFK5	Q3TFK5;A0A0A6YWB3	2			8344.36
Q3TFQ1	SPRY domain-containing protein 7 OS=Mus musculus OX=10090 GN=Spryd7 PE=1 SV=2	Spryd7	Q3TFQ1	Q3TFQ1;Q3UBW1	7		5819	23263.9	7330.15
Q3TGF2	Protein FAM107B OS=Mus musculus OX=10090 GN=Fam107b PE=1 SV=2	Fam107b	Q3TGF2	Q3TGF2;A0A2I3BR29;H3BLM7;H9H9T1	1			981.374
Q3TGS7	Sorting nexin 12 OS=Mus musculus OX=10090 GN=Snx12 PE=1 SV=1	Snx12	Q3TGS7;Q3V2H3;Q6ZWQ5	Q3V2H3;Q3TGS7;Q6ZWQ5	2			3402.73
Q3TGW2	Endonuclease/exonuclease/phosphatase family domain-containing protein 1 OS=Mus musculus OX=10090 GN=Eepd1 PE=1 SV=1	Eepd1	Q3TGW2	Q3TGW2	11			17353.7
Q3TH73	Protein tweety homolog 2 OS=Mus musculus OX=10090 GN=Ttyh2 PE=1 SV=1	Ttyh2	Q3TH73	Q3TH73	4			5752.55	4847.8
Q3THG9	Alanyl-tRNA editing protein Aarsd1 OS=Mus musculus OX=10090 GN=Aarsd1 PE=1 SV=2	Aarsd1	Q3THG9	Q3THG9;A2A4P3;A2A4P4	3			4590.21
Q3THK3	General transcription factor IIF subunit 1 OS=Mus musculus OX=10090 GN=Gtf2f1 PE=1 SV=2	Gtf2f1	Q3THK3	Q3THK3	1			1691.03
Q3THK7	GMP synthase [glutamine-hydrolyzing] OS=Mus musculus OX=10090 GN=Gmps PE=1 SV=2	Gmps	Q3THK7	Q3THK7	17			21178.5
Q3THS6	S-adenosylmethionine synthase isoform type-2 OS=Mus musculus OX=10090 GN=Mat2a PE=1 SV=2	Mat2a	Q3THS6	Q3THS6;A0A0U1RNK6;A0A0U1RNT6;A0A0U1RQ95	6	42264.8	116998	4127.35	11344
Q3TIR1	Trafficking protein particle complex subunit 13 OS=Mus musculus OX=10090 GN=Trappc13 PE=2 SV=1	Trappc13	Q3TIR1	Q3TIR1;J3QNW4	4			7805.04
Q3TIR3	Synembryn-A OS=Mus musculus OX=10090 GN=Ric8a PE=1 SV=2	Ric8a	Q3TIR3	Q3TIR3;A0A1B0GS30	3			12235.7
Q3TIU4	2',5'-phosphodiesterase 12 OS=Mus musculus OX=10090 GN=Pde12 PE=1 SV=2	Pde12	Q3TIU4	Q3TIU4	3			2856.76
Q3TIV5	Zinc finger CCCH domain-containing protein 15 OS=Mus musculus OX=10090 GN=Zc3h15 PE=1 SV=2	Zc3h15	Q3TIV5	Q3TIV5	15			36428.6
Q3TIX9	Ubiquitin carboxyl-terminal hydrolase 39 OS=Mus musculus OX=10090 GN=Usp39 PE=1 SV=2	Usp39	Q3TIX9	Q3TIX9	13			24275.8	37662.7
Q3TJD7	PDZ and LIM domain protein 7 OS=Mus musculus OX=10090 GN=Pdlim7 PE=1 SV=1	Pdlim7	Q3TJD7	Q3TJD7;B8JJB1;B8JJB2;B8JJB3;Q8BVJ7	2			6728.48
Q3TJZ6	Protein FAM98A OS=Mus musculus OX=10090 GN=Fam98a PE=1 SV=1	Fam98a	Q3TJZ6	Q3TJZ6;A0A3Q4EBV4	8			21950.8	7403.9
Q3TKY6	Spliceosome-associated protein CWC27 homolog OS=Mus musculus OX=10090 GN=Cwc27 PE=1 SV=1	Cwc27	Q3TKY6	Q3TKY6	1			4630.62
Q3TL26	Dimethyladenosine transferase 2, mitochondrial OS=Mus musculus OX=10090 GN=Tfb2m PE=2 SV=1	Tfb2m	Q3TL26	Q3TL26	4			4218.82
Q3TL44	NLR family member X1 OS=Mus musculus OX=10090 GN=Nlrx1 PE=1 SV=1	Nlrx1	Q3TL44	Q3TL44	14			10352.3
Q3TLD5	Unconventional prefoldin RPB5 interactor OS=Mus musculus OX=10090 GN=Uri1 PE=1 SV=2	Uri1	Q3TLD5	Q3TLD5;A0A0U1RNX4;A0A0U1RPG9	8			17892.6
Q3TLH4	Protein PRRC2C OS=Mus musculus OX=10090 GN=Prrc2c PE=1 SV=3	Prrc2c	Q3TLH4	Q3TLH4;A0A0A0MQ79;S4R294;S4R2J9	40		111012	36436.3
Q3TLI0	Trafficking protein particle complex subunit 10 OS=Mus musculus OX=10090 GN=Trappc10 PE=1 SV=3	Trappc10	Q3TLI0	Q3TLI0	5			3322.88
Q3TMX7	Sulfhydryl oxidase 2 OS=Mus musculus OX=10090 GN=Qsox2 PE=1 SV=1	Qsox2	Q3TMX7	Q3TMX7	18			41744.5	37475.6
Q3TN34	MICAL-like protein 2 OS=Mus musculus OX=10090 GN=Micall2 PE=1 SV=1	Micall2	Q3TN34	Q3TN34;E9PZD2	3			1922.75	6207.66
Q3TNL8	Inositol 1,4,5-trisphosphate receptor-interacting protein OS=Mus musculus OX=10090 GN=Itprip PE=1 SV=1	Itprip	Q3TNL8	Q3TNL8	2			2372.53
Q3TP92	CTD nuclear envelope phosphatase 1 OS=Mus musculus OX=10090 GN=Ctdnep1 PE=1 SV=2	Ctdnep1	Q3TP92	Q3TP92;J3QPC9	3			5376.16
Q3TPX4	Exocyst complex component 5 OS=Mus musculus OX=10090 GN=Exoc5 PE=1 SV=2	Exoc5	Q3TPX4	Q3TPX4;E0CYX2	16			17786.4
Q3TQ29	Pumilio RNA-binding family member 2 OS=Mus musculus OX=10090 GN=Pum2 PE=1 SV=1	Pum2	Q3TQ29;Q3UR91	Q3TQ29;Q3UR91	1			4621.68
Q3TQB2	FAD-dependent oxidoreductase domain-containing protein 1 OS=Mus musculus OX=10090 GN=Foxred1 PE=1 SV=1	Foxred1	Q3TQB2	Q3TQB2	7			13690.1
Q3TQR0	Post-GPI attachment to proteins factor 2 OS=Mus musculus OX=10090 GN=Pgap2 PE=1 SV=2	Pgap2	Q3TQR0	Q3TQR0;A0A0R4J1P4	1			5897.75
Q3TRM4	Patatin-like phospholipase domain-containing protein 6 OS=Mus musculus OX=10090 GN=Pnpla6 PE=1 SV=2	Pnpla6	Q3TRM4	Q3TRM4;A0A140LI54;A0A140LHU9;A0A140LHJ7;A0A140LJH3;A0A140LJI6	21			8985.78	51582.2
Q3TRM8	Hexokinase-3 OS=Mus musculus OX=10090 GN=Hk3 PE=1 SV=2	Hk3	Q3TRM8	Q3TRM8;D6RFA3;E9Q3Z4;E9Q8S8	11			9662.22
Q3TSG4	RNA demethylase ALKBH5 OS=Mus musculus OX=10090 GN=Alkbh5 PE=1 SV=2	Alkbh5	Q3TSG4	Q3TSG4	3			5004.19
Q3TTA7	E3 ubiquitin-protein ligase CBL-B OS=Mus musculus OX=10090 GN=Cblb PE=1 SV=3	Cblb	Q3TTA7	Q3TTA7;B9EKI5	1			2128.06
Q3TTY5	Keratin, type II cytoskeletal 2 epidermal OS=Mus musculus OX=10090 GN=Krt2 PE=1 SV=1	Krt2	Q3TTY5	Q3TTY5	7	94295.8	377849	19849.5	39948
Q3TUA9	Protein O-mannose kinase OS=Mus musculus OX=10090 GN=Pomk PE=1 SV=2	Pomk	Q3TUA9	Q3TUA9	1			3449.81
Q3TUH1	Phosphatidate cytidylyltransferase, mitochondrial OS=Mus musculus OX=10090 GN=Tamm41 PE=1 SV=2	Tamm41	Q3TUH1	G5E881;Q3TUH1;G3UWL8	8			11143.2
Q3TUU5	Testis-expressed protein 30 OS=Mus musculus OX=10090 GN=Tex30 PE=1 SV=1	Tex30	Q3TUU5	Q3TUU5	5			7684.37
Q3TVI8	Pre-B-cell leukemia transcription factor-interacting protein 1 OS=Mus musculus OX=10090 GN=Pbxip1 PE=1 SV=2	Pbxip1	Q3TVI8	Q3TVI8	6			4644.14
Q3TVP5	Inactive ubiquitin thioesterase OTULINL OS=Mus musculus OX=10090 GN=Otulinl PE=1 SV=1	Otulinl	Q3TVP5	Q3TVP5;A0A2I3BPS6;A0A2I3BQU9	8			23340.2	9339.14
Q3TW96	UDP-N-acetylhexosamine pyrophosphorylase-like protein 1 OS=Mus musculus OX=10090 GN=Uap1l1 PE=1 SV=1	Uap1l1	Q3TW96	Q91YN5;Q3TW96;Q3UHZ7;A0A0R4J085;A0A0R4J1F6	11			15902.5
Q3TWF6	WD repeat-containing protein 70 OS=Mus musculus OX=10090 GN=Wdr70 PE=1 SV=1	Wdr70	Q3TWF6	G3X934;Q3TWF6	2			5315.78
Q3TWL2	Type 1 phosphatidylinositol 4,5-bisphosphate 4-phosphatase OS=Mus musculus OX=10090 GN=Pip4p1 PE=1 SV=1	Pip4p1	Q3TWL2	Q3TWL2;F8WHW3	7			25538.5	18282.6
Q3TWN3	Metal transporter CNNM2 OS=Mus musculus OX=10090 GN=Cnnm2 PE=1 SV=3	Cnnm2	Q3TWN3	Q3TWN3	10			35282.5
Q3TWW8	Serine/arginine-rich splicing factor 6 OS=Mus musculus OX=10090 GN=Srsf6 PE=1 SV=1	Srsf6	Q3TWW8	Q3TWW8	11			108990	4391.06
Q3TXS7	26S proteasome non-ATPase regulatory subunit 1 OS=Mus musculus OX=10090 GN=Psmd1 PE=1 SV=1	Psmd1	Q3TXS7	Q3TXS7	27			23771.9	32130.7
Q3TYD4	Arylsulfatase G OS=Mus musculus OX=10090 GN=Arsg PE=1 SV=1	Arsg	Q3TYD4	Q3TYD4	4			7010.27	11971.6
Q3TYD6	Serine/threonine-protein kinase LMTK2 OS=Mus musculus OX=10090 GN=Lmtk2 PE=1 SV=3	Lmtk2	Q3TYD6	Q3TYD6	8			5905.52
Q3TYS2	Cytochrome b-245 chaperone 1 OS=Mus musculus OX=10090 GN=Cybc1 PE=1 SV=2	Cybc1	Q3TYS2	Q3TYS2	8			27941.7	50639.3
Q3TZM9	GDP-Man:Man(3)GlcNAc(2)-PP-Dol alpha-1,2-mannosyltransferase OS=Mus musculus OX=10090 GN=Alg11 PE=2 SV=1	Alg11	Q3TZM9	Q3TZM9	9			9930.29
Q3TZX3	Solute carrier family 25 member 33 OS=Mus musculus OX=10090 GN=Slc25a33 PE=2 SV=1	Slc25a33	Q3TZX3	Q3TZX3;Q922G0;D6RH79;F6R114	3			6522
Q3TZX8	Polynucleotide 5'-hydroxyl-kinase NOL9 OS=Mus musculus OX=10090 GN=Nol9 PE=1 SV=1	Nol9	Q3TZX8	Q3TZX8;A0A0U1RPV7	3			8966.35
Q3TZZ7	Extended synaptotagmin-2 OS=Mus musculus OX=10090 GN=Esyt2 PE=1 SV=1	Esyt2	Q3TZZ7	Q3TZZ7	24			20475.1
Q3U0M1	Trafficking protein particle complex subunit 9 OS=Mus musculus OX=10090 GN=Trappc9 PE=1 SV=2	Trappc9	Q3U0M1	Q3U0M1;E9Q3T8	5			6064.6
Q3U0P5	Ectonucleoside triphosphate diphosphohydrolase 6 OS=Mus musculus OX=10090 GN=Entpd6 PE=1 SV=1	Entpd6	Q3U0P5	Q3U0P5	9			101303
Q3U0V1	Far upstream element-binding protein 2 OS=Mus musculus OX=10090 GN=Khsrp PE=1 SV=2	Khsrp	Q3U0V1	Q3U0V1;A0A3B2WCD8	24			32448.4	16766.5
Q3U0V2	Tumor necrosis factor receptor type 1-associated DEATH domain protein OS=Mus musculus OX=10090 GN=Tradd PE=1 SV=1	Tradd	Q3U0V2	Q3U0V2	5			5200.54
Q3U186	Probable arginine--tRNA ligase, mitochondrial OS=Mus musculus OX=10090 GN=Rars2 PE=1 SV=1	Rars2	Q3U186	Q3U186	9			5576.98
Q3U1F9	Phosphoprotein associated with glycosphingolipid-enriched microdomains 1 OS=Mus musculus OX=10090 GN=Pag1 PE=1 SV=2	Pag1	Q3U1F9	Q3U1F9	11			31192.9
Q3U1G5	Interferon-stimulated 20 kDa exonuclease-like 2 OS=Mus musculus OX=10090 GN=Isg20l2 PE=1 SV=2	Isg20l2	Q3U1G5	Q3U1G5;A0A0R4J0R3	1			4454.39
Q3U1J4	DNA damage-binding protein 1 OS=Mus musculus OX=10090 GN=Ddb1 PE=1 SV=2	Ddb1	Q3U1J4	Q3U1J4;A0A494BAF6	30		125993	14446.2	49409.4
Q3U1T9	DENN domain-containing protein 1B OS=Mus musculus OX=10090 GN=Dennd1b PE=1 SV=3	Dennd1b	Q3U1T9	Q3U1T9;A0A0G2JH11	1			1422.17
Q3U1V6	Ubiquitin-conjugating enzyme E2 variant 3 OS=Mus musculus OX=10090 GN=Uevld PE=1 SV=1	Uevld	Q3U1V6	Q3U1V6;A0A1B0GSG9	11			6396.91
Q3U1Y4	DENN domain-containing protein 4B OS=Mus musculus OX=10090 GN=Dennd4b PE=1 SV=2	Dennd4b	Q3U1Y4	Q3U1Y4;A0A0R4J172;F6RPS8	9			4348.86	24305.1
Q3U1Z5	G-protein-signaling modulator 3 OS=Mus musculus OX=10090 GN=Gpsm3 PE=1 SV=2	Gpsm3	Q3U1Z5	Q3U1Z5	2			11598.4
Q3U214	Microtubule-associated serine/threonine-protein kinase 3 OS=Mus musculus OX=10090 GN=Mast3 PE=1 SV=3	Mast3	Q3U214	Q3U214;A0A1D5RM97	2			1545.84
Q3U2A8	Valine--tRNA ligase, mitochondrial OS=Mus musculus OX=10090 GN=Vars2 PE=1 SV=2	Vars2	Q3U2A8	Q3U2A8	2			2171.82
Q3U2C5	E3 ubiquitin-protein ligase RNF149 OS=Mus musculus OX=10090 GN=Rnf149 PE=1 SV=3	Rnf149	Q3U2C5	Q3U2C5;A0A0A6YWR9	7			8503.87	143376
Q3U2P1	Protein transport protein Sec24A OS=Mus musculus OX=10090 GN=Sec24a PE=1 SV=1	Sec24a	Q3U2P1	Q3U2P1;A2AA71;A2AA72	22			14876.7	32084.1
Q3U319	E3 ubiquitin-protein ligase BRE1B OS=Mus musculus OX=10090 GN=Rnf40 PE=1 SV=2	Rnf40	Q3U319	Q3U319;A0A0U1RPJ4;A0A0X1KG60	2			1862.08
Q3U3R4	Lipase maturation factor 1 OS=Mus musculus OX=10090 GN=Lmf1 PE=1 SV=1	Lmf1	Q3U3R4	Q3U3R4;Z4YJR1	6			22574.4	32340.5
Q3U422	NADH:ubiquinone oxidoreductase core subunit V3 OS=Mus musculus OX=10090 GN=Ndufv3 PE=1 SV=1	Ndufv3	Q3U422	Q3U422	4			18758.5
Q3U497	CMRF35-like molecule 7 OS=Mus musculus OX=10090 GN=Cd300lb PE=1 SV=2	Cd300lb	Q3U497	Q3U497;A0A0R3P9D2;Q3TEQ8	2			5144.9
Q3U4G3	Xyloside xylosyltransferase 1 OS=Mus musculus OX=10090 GN=Xxylt1 PE=1 SV=2	Xxylt1	Q3U4G3	Q3U4G3	11			26906.2	45079.9
Q3U5F4	Threonylcarbamoyl-AMP synthase OS=Mus musculus OX=10090 GN=Yrdc PE=1 SV=1	Yrdc	Q3U5F4	Q3U5F4	3			8753.88
Q3U7R1	Extended synaptotagmin-1 OS=Mus musculus OX=10090 GN=Esyt1 PE=1 SV=2	Esyt1	Q3U7R1	Q3U7R1;A0A1W2P784	39		31526.2	36492.2	53741.3
Q3U7U3	F-box only protein 7 OS=Mus musculus OX=10090 GN=Fbxo7 PE=1 SV=2	Fbxo7	Q3U7U3	Q3U7U3;D6RJ76;F8WIP1	1			2696.75
Q3U821	WD repeat-containing protein 75 OS=Mus musculus OX=10090 GN=Wdr75 PE=1 SV=1	Wdr75	Q3U821	Q3U821	2			3144.57
Q3U829	AP-5 complex subunit zeta-1 OS=Mus musculus OX=10090 GN=Ap5z1 PE=2 SV=1	Ap5z1	Q3U829	Q3U829;A0A0G2JFH9	1			7816.04
Q3U9G9	Delta(14)-sterol reductase LBR OS=Mus musculus OX=10090 GN=Lbr PE=1 SV=2	Lbr	Q3U9G9	Q3U9G9	14			143283	20005.4
Q3U9N9	Monocarboxylate transporter 10 OS=Mus musculus OX=10090 GN=Slc16a10 PE=1 SV=1	Slc16a10	Q3U9N9	Q3U9N9	6			11867.6	29878.1
Q3UA06	Pachytene checkpoint protein 2 homolog OS=Mus musculus OX=10090 GN=Trip13 PE=1 SV=1	Trip13	Q3UA06	Q3UA06	9			18037.6
Q3UA16	Kinetochore protein Spc25 OS=Mus musculus OX=10090 GN=Spc25 PE=2 SV=1	Spc25	Q3UA16	Q3UA16;A2AUT4	4			7394.35
Q3UBG2	PTB-containing, cubilin and LRP1-interacting protein OS=Mus musculus OX=10090 GN=Pid1 PE=1 SV=2	Pid1	Q3UBG2	Q3UBG2	5			4234.86
Q3UBX0	Voltage-gated monoatomic cation channel TMEM109 OS=Mus musculus OX=10090 GN=Tmem109 PE=1 SV=2	Tmem109	Q3UBX0	Q3UBX0;D3YX08;D3Z0I8;D3Z3Z2;D3Z7P2	3			144676
Q3UCV8	Ubiquitin thioesterase otulin OS=Mus musculus OX=10090 GN=Otulin PE=1 SV=1	Otulin	Q3UCV8	Q3UCV8	3			6509.29
Q3UDE2	Tubulin--tyrosine ligase-like protein 12 OS=Mus musculus OX=10090 GN=Ttll12 PE=1 SV=1	Ttll12	Q3UDE2	Q3UDE2;F2Z423	2			4987.5
Q3UDF0	Solute carrier family 2, facilitated glucose transporter member 6 OS=Mus musculus OX=10090 GN=Slc2a6 PE=1 SV=1	Slc2a6	Q3UDF0	Q3UDF0	8			22402.2
Q3UDR8	Protein YIPF3 OS=Mus musculus OX=10090 GN=Yipf3 PE=1 SV=1	Yipf3	Q3UDR8	Q3UDR8	5			25239.7
Q3UDW8	Heparan-alpha-glucosaminide N-acetyltransferase OS=Mus musculus OX=10090 GN=Hgsnat PE=1 SV=2	Hgsnat	Q3UDW8	Q3UDW8	3			3412.81
Q3UE37	Ubiquitin-conjugating enzyme E2 Z OS=Mus musculus OX=10090 GN=Ube2z PE=1 SV=2	Ube2z	Q3UE37	Q3UE37	8			14260.1
Q3UEB3	Poly(U)-binding-splicing factor PUF60 OS=Mus musculus OX=10090 GN=Puf60 PE=1 SV=2	Puf60	Q3UEB3	Q3UEB3	24		26559.5	83582.8	296528
Q3UFB2	Box C/D snoRNA protein 1 OS=Mus musculus OX=10090 GN=Znhit6 PE=1 SV=2	Znhit6	Q3UFB2	Q3UFB2	3			8782.92
Q3UFK8	FERM domain-containing protein 8 OS=Mus musculus OX=10090 GN=Frmd8 PE=1 SV=2	Frmd8	Q3UFK8	Q3UFK8;D3Z5B2	13	769396		23267
Q3UFS4	G patch domain-containing protein 11 OS=Mus musculus OX=10090 GN=Gpatch11 PE=1 SV=2	Gpatch11	Q3UFS4	Q3UFS4;A0A0R4J215	2			2882.05
Q3UFY8	tRNA methyltransferase 10 homolog C OS=Mus musculus OX=10090 GN=Trmt10c PE=1 SV=2	Trmt10c	Q3UFY8	Q3UFY8	6			8073.38
Q3UGC7	Eukaryotic translation initiation factor 3 subunit J-A OS=Mus musculus OX=10090 GN=Eif3j1 PE=2 SV=1	Eif3j1	Q3UGC7	Q3UGC7;Q66JS6	9			45709.4	10951.8
Q3UGP8	Putative Dol-P-Glc:Glc(2)Man(9)GlcNAc(2)-PP-Dol alpha-1,2-glucosyltransferase OS=Mus musculus OX=10090 GN=Alg10b PE=1 SV=1	Alg10b	Q3UGP8	Q3UGP8	2			3765.82
Q3UGR5	Haloacid dehalogenase-like hydrolase domain-containing protein 2 OS=Mus musculus OX=10090 GN=Hdhd2 PE=1 SV=2	Hdhd2	Q3UGR5	Q3UGR5	1			1016.52
Q3UGS4	Mapk-regulated corepressor-interacting protein 1 OS=Mus musculus OX=10090 GN=Mcrip1 PE=1 SV=1	Mcrip1	Q3UGS4	Q3UGS4	3			7102.34
Q3UGY8	Brefeldin A-inhibited guanine nucleotide-exchange protein 3 OS=Mus musculus OX=10090 GN=Arfgef3 PE=1 SV=1	Arfgef3	Q3UGY8	Q3UGY8;A0A1N9M5I8	10			3729.56
Q3UH60	Disco-interacting protein 2 homolog B OS=Mus musculus OX=10090 GN=Dip2b PE=1 SV=1	Dip2b	Q3UH60	Q3UH60	41			34356.2	34932.5
Q3UH93	Plexin-D1 OS=Mus musculus OX=10090 GN=Plxnd1 PE=1 SV=1	Plxnd1	Q3UH93	Q3UH93	9			5334.43
Q3UHB1	5'-nucleotidase domain-containing protein 3 OS=Mus musculus OX=10090 GN=Nt5dc3 PE=1 SV=1	Nt5dc3	Q3UHB1	Q3UHB1;A0A1W2P799	4			4210.75
Q3UHD2	Glucose-fructose oxidoreductase domain-containing protein 1 OS=Mus musculus OX=10090 GN=Gfod1 PE=1 SV=1	Gfod1	Q3UHD2	Q3UHD2;A0A1Y7VIZ4	5			6149.69
Q3UHD6	Sorting nexin-27 OS=Mus musculus OX=10090 GN=Snx27 PE=1 SV=2	Snx27	Q3UHD6	Q3UHD6;A0A0G2JF85;A0A0G2JGD5	26			67471.3	48562.6
Q3UHG7	DENN domain-containing protein 11 OS=Mus musculus OX=10090 GN=Dennd11 PE=2 SV=1	Dennd11	Q3UHG7	Q3UHG7;A0A0J9YTZ0	1			2890.59
Q3UHH8	Glucoside xylosyltransferase 1 OS=Mus musculus OX=10090 GN=Gxylt1 PE=1 SV=2	Gxylt1	Q3UHH8	Q3UHH8;D3Z6W7	4			9269.18
Q3UHJ0	AP2-associated protein kinase 1 OS=Mus musculus OX=10090 GN=Aak1 PE=1 SV=2	Aak1	Q3UHJ0	Q3UHJ0	4			9583.86
Q3UHX0	Nucleolar protein 8 OS=Mus musculus OX=10090 GN=Nol8 PE=1 SV=2	Nol8	Q3UHX0	Q3UHX0;E9QKD1	1			13177
Q3UHX2	28 kDa heat- and acid-stable phosphoprotein OS=Mus musculus OX=10090 GN=Pdap1 PE=1 SV=1	Pdap1	Q3UHX2	Q3UHX2	7			3147.91	140546
Q3UHX9	Putative methyltransferase C9orf114 homolog OS=Mus musculus OX=10090 GN=Spout1 PE=1 SV=1	Spout1	Q3UHX9	Q3UHX9	5			9338.32
Q3UI43	BRISC and BRCA1-A complex member 1 OS=Mus musculus OX=10090 GN=Babam1 PE=1 SV=1	Babam1	Q3UI43	Q3UI43	3			6586.15
Q3UIA2	Rho GTPase-activating protein 17 OS=Mus musculus OX=10090 GN=Arhgap17 PE=1 SV=1	Arhgap17	Q3UIA2	Q3UIA2;A0A0U1RNM6;E9QAJ9	10			11143.3
Q3UIR3	E3 ubiquitin-protein ligase DTX3L OS=Mus musculus OX=10090 GN=Dtx3l PE=1 SV=1	Dtx3l	Q3UIR3	Q3UIR3	13			13857.1
Q3UIU2	NADH dehydrogenase [ubiquinone] 1 beta subcomplex subunit 6 OS=Mus musculus OX=10090 GN=Ndufb6 PE=1 SV=3	Ndufb6	Q3UIU2	Q3UIU2;A2AP32	5			35715.9	163345
Q3UJB0	Splicing factor 3B subunit 2 OS=Mus musculus OX=10090 GN=Sf3b2 PE=2 SV=1	Sf3b2	Q3UJB0	Q3UJB0	24			26036.8	99088
Q3UJB9	Enhancer of mRNA-decapping protein 4 OS=Mus musculus OX=10090 GN=Edc4 PE=1 SV=2	Edc4	Q3UJB9	Q3UJB9;A0A0R4J1Q0;D6RE33;G5E896;F6V5I7;F6ZJ27	44		45913.1	25127.6	52221.6
Q3UJD6	Ubiquitin carboxyl-terminal hydrolase 19 OS=Mus musculus OX=10090 GN=Usp19 PE=1 SV=1	Usp19	Q3UJD6	Q3UJD6;A0A991ELD7;A0A0A6YWN9;A0A0A6YWX1;E9Q9M5;J3KMM1;A0A0A6YX42	15			8975.25	4038.05
Q3UJU9	Regulator of microtubule dynamics protein 3 OS=Mus musculus OX=10090 GN=Rmdn3 PE=1 SV=2	Rmdn3	Q3UJU9	Q3UJU9	9			20322.8	7586.31
Q3UJV1	Centrosomal protein CCDC61 OS=Mus musculus OX=10090 GN=Ccdc61 PE=1 SV=1	Ccdc61	Q3UJV1	Q3UJV1;D3YY03;D3Z7J8;D6RHL6	4			2219.94
Q3UKC1	Tax1-binding protein 1 homolog OS=Mus musculus OX=10090 GN=Tax1bp1 PE=1 SV=2	Tax1bp1	Q3UKC1	Q3UKC1	5			5904.12
Q3UKJ7	WD40 repeat-containing protein SMU1 OS=Mus musculus OX=10090 GN=Smu1 PE=2 SV=2	Smu1	Q3UKJ7	Q3UKJ7	20			38948.2	45238.8
Q3UL36	Arginine and glutamate-rich protein 1 OS=Mus musculus OX=10090 GN=Arglu1 PE=1 SV=2	Arglu1	Q3UL36	Q3UL36;A0A140LIS5	7			119585
Q3ULB1	Testin OS=Mus musculus OX=10090 GN=Tes PE=1 SV=1	Tes	Q3ULB1;Q921W7	Q3ULB1;Q921W7	1			1078.35
Q3ULD5	Methylcrotonoyl-CoA carboxylase beta chain, mitochondrial OS=Mus musculus OX=10090 GN=Mccc2 PE=1 SV=1	Mccc2	Q3ULD5	Q3ULD5	12			5292.35	8741.18
Q3ULF4	Paraplegin OS=Mus musculus OX=10090 GN=Spg7 PE=1 SV=1	Spg7	Q3ULF4	Q3ULF4;D3YXB7;D3YZN4;F6W695;F6VTG4	6			13178
Q3ULJ0	Glycerol-3-phosphate dehydrogenase 1-like protein OS=Mus musculus OX=10090 GN=Gpd1l PE=1 SV=2	Gpd1l	Q3ULJ0	Q3ULJ0	14			30937.4
Q3ULL6	UPF3 regulator of nonsense transcripts homolog B (yeast) OS=Mus musculus OX=10090 GN=Upf3b PE=1 SV=1	Upf3b	Q3ULL6	Q3ULL6;F6Q8N5	7			8214.65
Q3UM18	Large subunit GTPase 1 homolog OS=Mus musculus OX=10090 GN=Lsg1 PE=1 SV=2	Lsg1	Q3UM18	Q3UM18	28		85340.6	33548.5	8451.94
Q3UM29	Conserved oligomeric Golgi complex subunit 7 OS=Mus musculus OX=10090 GN=Cog7 PE=1 SV=1	Cog7	Q3UM29	Q3UM29;A0A0R4J0Q9;Q3TR20	8			10744.3
Q3UM45	Protein phosphatase 1 regulatory subunit 7 OS=Mus musculus OX=10090 GN=Ppp1r7 PE=1 SV=2	Ppp1r7	Q3UM45	Q3UM45	8			8506.52	10163.7
Q3UM83	Killer cell lectin-like receptor subfamily G member 2 OS=Mus musculus OX=10090 GN=Klrg2 PE=1 SV=1	Klrg2	Q3UM83	Q3UM83;A0A0J9YVB2;G5E8L6	6			5947.75	37198.2
Q3UMB9	WASH complex subunit 4 OS=Mus musculus OX=10090 GN=Washc4 PE=1 SV=2	Washc4	Q3UMB9	Q3UMB9	27			15169.4
Q3UMC0	ATPase family gene 2 protein homolog A OS=Mus musculus OX=10090 GN=Afg2a PE=1 SV=2	Afg2a	Q3UMC0	Q3UMC0;A0A0A0MQ80;A0A0G2JFY0	19		25421.9	81232.4
Q3UMR0	Ankyrin repeat domain-containing protein 27 OS=Mus musculus OX=10090 GN=Ankrd27 PE=1 SV=2	Ankrd27	Q3UMR0	Q3UMR0;A0A0R4J2C4;A0A0U1RPT7	9			7707.54
Q3UMR5	Calcium uniporter protein, mitochondrial OS=Mus musculus OX=10090 GN=Mcu PE=1 SV=2	Mcu	Q3UMR5	Q3UMR5	9	26577.1		20961.9	4938.23
Q3UMT1	Protein phosphatase 1 regulatory subunit 12C OS=Mus musculus OX=10090 GN=Ppp1r12c PE=1 SV=1	Ppp1r12c	Q3UMT1	Q3UMT1;F6XWD4	3	35544.9		4069.37
Q3UMW8	Bis(monoacylglycero)phosphate synthase CLN5 OS=Mus musculus OX=10090 GN=Cln5 PE=1 SV=1	Cln5	Q3UMW8	Q3UMW8	9			23613.1	50562.7
Q3UMY5	Echinoderm microtubule-associated protein-like 4 OS=Mus musculus OX=10090 GN=Eml4 PE=1 SV=1	Eml4	Q3UMY5	Q3UMY5;F8WJ93;A0A0R4J0H0;A0A0R4J1G7;A0A3Q4EHV9;A7ISP9	10			5743.23	27070.9
Q3UN02	Lysocardiolipin acyltransferase 1 OS=Mus musculus OX=10090 GN=Lclat1 PE=1 SV=2	Lclat1	Q3UN02	Q3UN02;A0A3B2WDB3	6			12259.3	20162.4
Q3UN04	Ubiquitin carboxyl-terminal hydrolase 30 OS=Mus musculus OX=10090 GN=Usp30 PE=1 SV=1	Usp30	Q3UN04	Q3UN04;A0A0G2JDF7	3			2772.56
Q3UND0	Src kinase-associated phosphoprotein 2 OS=Mus musculus OX=10090 GN=Skap2 PE=1 SV=2	Skap2	Q3UND0	Q3UND0;A0A0N4SVW8	7			12789.8
Q3UPH1	Protein PRRC1 OS=Mus musculus OX=10090 GN=Prrc1 PE=1 SV=1	Prrc1	Q3UPH1	Q3UPH1	5			5537.8	4878.16
Q3UPH7	Rho guanine nucleotide exchange factor 40 OS=Mus musculus OX=10090 GN=Arhgef40 PE=1 SV=1	Arhgef40	Q3UPH7	Q3UPH7;S4R189;S4R2U9	2			3979.65
Q3UPL0	Protein transport protein Sec31A OS=Mus musculus OX=10090 GN=Sec31a PE=1 SV=2	Sec31a	Q3UPL0	Q3UPL0;S4R2A9;S4R192	39			82978.6	26076.1
Q3UPV6	Voltage-gated potassium channel subunit beta-2 OS=Mus musculus OX=10090 GN=Kcnab2 PE=1 SV=1	Kcnab2	Q3UPV6	P62482;A0A571BGH0;Q3UPV6;E0CXI4;E0CYS2	15			45050.7	33263.5
Q3UQ84	Threonine--tRNA ligase, mitochondrial OS=Mus musculus OX=10090 GN=Tars2 PE=1 SV=1	Tars2	Q3UQ84	Q3UQ84;E9Q7H6;Q922A3;A0A0G2JFR0;A0A0G2JGZ2;Q3TP97	12			17797.8
Q3UQA7	Selenoprotein H OS=Mus musculus OX=10090 GN=Selenoh PE=1 SV=2	Selenoh	Q3UQA7	Q3UQA7;A0A087WPM0	4			3403.74
Q3UQN2	F-BAR domain only protein 2 OS=Mus musculus OX=10090 GN=Fcho2 PE=1 SV=1	Fcho2	Q3UQN2	Q3UQN2;A0A286YCL2;A0A286YDL7;F6RG68;J3QPQ1	5			4563.03
Q3UR70	Transforming growth factor-beta receptor-associated protein 1 OS=Mus musculus OX=10090 GN=Tgfbrap1 PE=1 SV=1	Tgfbrap1	Q3UR70	Q3UR70;A0A087WQF3	1			2962.75
Q3URD3	Sarcolemmal membrane-associated protein OS=Mus musculus OX=10090 GN=Slmap PE=1 SV=2	Slmap	Q3URD3	Q3URD3;D3Z7V3;F6WY34;F8WIH0;H7BX64	24			8642.45	9744
Q3URQ0	Testis-expressed protein 10 OS=Mus musculus OX=10090 GN=Tex10 PE=1 SV=1	Tex10	Q3URQ0	Q3URQ0	6			4288.43
Q3URQ4	Family with sequence similarity 8, member A1 OS=Mus musculus OX=10090 GN=Fam8a1 PE=1 SV=1	Fam8a1	Q3URQ4	Q3URQ4	1			3017.63
Q3URS9	Mitochondrial potassium channel OS=Mus musculus OX=10090 GN=Ccdc51 PE=1 SV=1	Ccdc51	Q3URS9	Q3URS9	10			14477.6
Q3USH5	Splicing factor, suppressor of white-apricot homolog OS=Mus musculus OX=10090 GN=Sfswap PE=1 SV=2	Sfswap	Q3USH5	Q3USH5;A0A0G2JDQ9	1			1283.93
Q3USZ8	Divergent protein kinase domain 2A OS=Mus musculus OX=10090 GN=Dipk2a PE=1 SV=2	Dipk2a	Q3USZ8	Q3USZ8	17			58798.4	75420.1
Q3UU43	Hexosyltransferase OS=Mus musculus OX=10090 GN=Chpf2 PE=1 SV=1	Chpf2	Q3UU43	Q3UU43	4			5464.42
Q3UUQ7	GPI inositol-deacylase OS=Mus musculus OX=10090 GN=Pgap1 PE=1 SV=3	Pgap1	Q3UUQ7	Q3UUQ7	18			21234.5	29712.9
Q3UV17	Keratin, type II cytoskeletal 2 oral OS=Mus musculus OX=10090 GN=Krt76 PE=1 SV=1	Krt76	Q3UV17	Q3UV17	1	464282	3371220	65034.9	418393
Q3UVG3	Protein FAM91A1 OS=Mus musculus OX=10090 GN=Fam91a1 PE=1 SV=1	Fam91a1	Q3UVG3	Q3UVG3	10			9327.11
Q3UVK0	Endoplasmic reticulum metallopeptidase 1 OS=Mus musculus OX=10090 GN=Ermp1 PE=1 SV=2	Ermp1	Q3UVK0	Q3UVK0;G8JL46	17			46166.7	221120
Q3UVL4	Vacuolar protein sorting-associated protein 51 homolog OS=Mus musculus OX=10090 GN=Vps51 PE=1 SV=2	Vps51	Q3UVL4	Q3UVL4	10			6784.17
Q3UW53	Protein Niban 1 OS=Mus musculus OX=10090 GN=Niban1 PE=1 SV=2	Niban1	Q3UW53	Q3UW53;E9PYV4	30			6610.4	61152.4
Q3UWE6	WD repeat domain 20 OS=Mus musculus OX=10090 GN=Wdr20 PE=1 SV=1	Wdr20	Q3UWE6	Q3UWE6	7			16925.1
Q3UY34	Protein CUSTOS OS=Mus musculus OX=10090 GN=Custos PE=2 SV=1	Custos	Q3UY34	A0A0R4J099;H3BLG8;Q3UY34	2			4995.54
Q3UYC0	Protein phosphatase 1H OS=Mus musculus OX=10090 GN=Ppm1h PE=1 SV=1	Ppm1h	Q3UYC0	Q3UYC0	4	75094		7148.28
Q3UYV9	Nuclear cap-binding protein subunit 1 OS=Mus musculus OX=10090 GN=Ncbp1 PE=1 SV=2	Ncbp1	Q3UYV9	Q3UYV9	13			5465.24	6627.6
Q3UZ39	Leucine-rich repeat flightless-interacting protein 1 OS=Mus musculus OX=10090 GN=Lrrfip1 PE=1 SV=2	Lrrfip1	Q3UZ39	Q3UZ39;A0A087WNU6;A0A087WPK3;A0A087WSF5;E9Q9T1;G5E8E1	10			208426
Q3UZA1	CapZ-interacting protein OS=Mus musculus OX=10090 GN=Rcsd1 PE=1 SV=1	Rcsd1	Q3UZA1	Q3UZA1	2			6088.99
Q3V009	Transmembrane emp24 domain-containing protein 1 OS=Mus musculus OX=10090 GN=Tmed1 PE=1 SV=1	Tmed1	Q3V009	Q3V009;A0A1L1STZ6	4			20431.4
Q3V0J1	Transmembrane protein 237 OS=Mus musculus OX=10090 GN=Tmem237 PE=1 SV=1	Tmem237	Q3V0J1	Q3V0J1;A0A087WQC2;A0A087WR42	3			7619.01
Q3V0K9	Plastin-1 OS=Mus musculus OX=10090 GN=Pls1 PE=1 SV=1	Pls1	Q3V0K9	Q3V0K9;Q99K51;A0A1C7CYV0;B1AX58	3			19530	13460.9
Q3V1H1	Cytoskeleton-associated protein 2 OS=Mus musculus OX=10090 GN=Ckap2 PE=1 SV=1	Ckap2	Q3V1H1	Q3V1H1	1			1953.58
Q3V1L4	Cytosolic purine 5'-nucleotidase OS=Mus musculus OX=10090 GN=Nt5c2 PE=1 SV=2	Nt5c2	Q3V1L4	A0A494B9X3;A0A494BBP6;E9Q9M1;Q3V1L4	4			6173.58
Q3V1T4	Prolyl 3-hydroxylase 1 OS=Mus musculus OX=10090 GN=P3h1 PE=1 SV=2	P3h1	Q3V1T4	Q3V1T4;A2A7Q5;A6PW84	2			25637.4
Q3V1V3	ESF1 homolog OS=Mus musculus OX=10090 GN=Esf1 PE=1 SV=1	Esf1	Q3V1V3	Q3V1V3	3			1987.92
Q3V300	Kinesin-like protein KIF22 OS=Mus musculus OX=10090 GN=Kif22 PE=2 SV=2	Kif22	Q3V300	Q3V300	3			1603.87
Q3V384	AFG1-like ATPase OS=Mus musculus OX=10090 GN=Afg1l PE=1 SV=1	Afg1l	Q3V384	Q3V384;E9Q4K2;F6VT60	3			6317
Q3V3R1	Monofunctional C1-tetrahydrofolate synthase, mitochondrial OS=Mus musculus OX=10090 GN=Mthfd1l PE=1 SV=2	Mthfd1l	Q3V3R1	Q3V3R1	38		26387.6	87309.6	25289
Q3V460	Gene model 561, (NCBI) OS=Mus musculus OX=10090 GN=Smim26 PE=1 SV=1	Smim26	Q3V460	Q3V460	1			6312.12
Q3V4B5	COMM domain-containing protein 6 OS=Mus musculus OX=10090 GN=Commd6 PE=1 SV=1	Commd6	Q3V4B5	Q3V4B5;B7ZNP3	5			26178.1
Q3V4D5	N-terminal amino-acid N(alpha)-acetyltransferase NatA OS=Mus musculus OX=10090 GN=Naa10 PE=1 SV=1	Naa10	Q3V4D5	Q9QY36;B1AUY7;B1AUY8;Q3V4D5;B1AUY9;B1AUZ1	10			58684.7	7903.57
Q3ZK22	Vezatin OS=Mus musculus OX=10090 GN=Vezt PE=1 SV=2	Vezt	Q3ZK22	Q3ZK22;D3Z4E6	7			7446.76
Q3ZT31	Sorting nexin-25 OS=Mus musculus OX=10090 GN=Snx25 PE=1 SV=3	Snx25	Q3ZT31	Q3ZT31;E9Q1K0	2			8362.38
Q499X9	Methionine--tRNA ligase, mitochondrial OS=Mus musculus OX=10090 GN=Mars2 PE=1 SV=2	Mars2	Q499X9	Q499X9	7			3641.09
Q4FK66	Pre-mRNA-splicing factor 38A OS=Mus musculus OX=10090 GN=Prpf38a PE=1 SV=1	Prpf38a	Q4FK66	Q4FK66	11			26992.8	8099.15
Q4FZC9	Nesprin-3 OS=Mus musculus OX=10090 GN=Syne3 PE=1 SV=1	Syne3	Q4FZC9	Q4FZC9	16			5266.21
Q4FZF3	Probable ATP-dependent RNA helicase DDX49 OS=Mus musculus OX=10090 GN=Ddx49 PE=2 SV=1	Ddx49	Q4FZF3	Q4FZF3	6			5271.62	38647.5
Q4JIM5	Tyrosine-protein kinase ABL2 OS=Mus musculus OX=10090 GN=Abl2 PE=1 SV=1	Abl2	Q4JIM5	P00520;Q4JIM5;B2RQ57;F8VQH0	4			4741.01
Q4KML4	Costars family protein ABRACL OS=Mus musculus OX=10090 GN=Abracl PE=1 SV=1	Abracl	Q4KML4	Q4KML4;A0A1W2P7X0;E9QMV2	3			14160.6
Q4KWH5	1-phosphatidylinositol 4,5-bisphosphate phosphodiesterase eta-1 OS=Mus musculus OX=10090 GN=Plch1 PE=2 SV=1	Plch1	Q4KWH5	Q4KWH5;A0A0A0MQM2;H3BKE1;H3BKK4;I1E4X4;I1E4X6;E0CY47	1			35150.2
Q4LDD4	Arf-GAP with Rho-GAP domain, ANK repeat and PH domain-containing protein 1 OS=Mus musculus OX=10090 GN=Arap1 PE=1 SV=2	Arap1	Q4LDD4	Q4LDD4;E9PUB0	4			3120.52
Q4PJX1	Protein odr-4 homolog OS=Mus musculus OX=10090 GN=Odr4 PE=1 SV=2	Odr4	Q4PJX1	Q4PJX1;A0A0A0MQB0	19	5395.76		15423	27978.2
Q4QQM4	Tumor protein p53-inducible protein 11 OS=Mus musculus OX=10090 GN=Trp53i11 PE=1 SV=1	Trp53i11	Q4QQM4	Q4QQM4;A2AGS6	2			9281.88
Q4QQM5	Mitoguardin 1 OS=Mus musculus OX=10090 GN=Miga1 PE=1 SV=1	Miga1	Q4QQM5	Q4QQM5	2			4015.49
Q4QRL3	Coiled-coil domain-containing protein 88B OS=Mus musculus OX=10090 GN=Ccdc88b PE=1 SV=2	Ccdc88b	Q4QRL3	Q4QRL3	17			12117.2
Q4U2R1	E3 ubiquitin-protein ligase HERC2 OS=Mus musculus OX=10090 GN=Herc2 PE=1 SV=3	Herc2	Q4U2R1	Q4U2R1	15			23535.6	13512.8
Q4V9W2	Protein SREK1IP1 OS=Mus musculus OX=10090 GN=Srek1ip1 PE=1 SV=1	Srek1ip1	Q4V9W2	Q4V9W2	1			4634.21
Q4VA53	Sister chromatid cohesion protein PDS5 homolog B OS=Mus musculus OX=10090 GN=Pds5b PE=1 SV=1	Pds5b	Q4VA53	Q4VA53;F8WHU5	2			10102.3
Q4VA93	Protein kinase C OS=Mus musculus OX=10090 GN=Prkca PE=1 SV=1	Prkca	Q4VA93	Q4VA93	7			4826.27	5140.79
Q4VAA2	Protein CDV3 OS=Mus musculus OX=10090 GN=Cdv3 PE=1 SV=2	Cdv3	Q4VAA2	Q4VAA2;A0A087WNP6;A0A087WRM0;A0A087WS49;F8WGL9	3			4273.06
Q4VBD2	Transmembrane anterior posterior transformation protein 1 OS=Mus musculus OX=10090 GN=Tapt1 PE=1 SV=2	Tapt1	Q4VBD2	Q4VBD2	8			19876	12136.6
Q4VBE8	WD repeat-containing protein 18 OS=Mus musculus OX=10090 GN=Wdr18 PE=1 SV=1	Wdr18	Q4VBE8	Q4VBE8	10			21255.6	13027.4
Q4VC33	E3 ubiquitin-protein transferase MAEA OS=Mus musculus OX=10090 GN=Maea PE=1 SV=1	Maea	Q4VC33	Q4VC33;A0A0J9YVB4	2			3212.24
Q501J2	Adenine nucleotide translocase lysine N-methyltransferase OS=Mus musculus OX=10090 GN=Antkmt PE=1 SV=1	Antkmt	Q501J2	Q501J2;A0A494BBG1;Q91VW0	3			8949.87
Q501J6	Probable ATP-dependent RNA helicase DDX17 OS=Mus musculus OX=10090 GN=Ddx17 PE=1 SV=1	Ddx17	Q501J6	Q501J6;Q3U741	18			28975	19105.1
Q501J7	Phosphatase and actin regulator 4 OS=Mus musculus OX=10090 GN=Phactr4 PE=1 SV=2	Phactr4	Q501J7	Q501J7	4			5913.25
Q504M2	[Pyruvate dehydrogenase [acetyl-transferring]]-phosphatase 2, mitochondrial OS=Mus musculus OX=10090 GN=Pdp2 PE=1 SV=1	Pdp2	Q504M2	Q504M2	2			3238.69
Q504P2	C-type lectin domain family 12 member A OS=Mus musculus OX=10090 GN=Clec12a PE=2 SV=1	Clec12a	Q504P2	Q504P2;A0A0R4J0T2	4			10212.9
Q505D1	Serine/threonine-protein phosphatase 6 regulatory ankyrin repeat subunit A OS=Mus musculus OX=10090 GN=Ankrd28 PE=1 SV=1	Ankrd28	Q505D1	Q505D1;A0A2I3BQ07;A0A2I3BQJ1	2			4115.57
Q505D7	Optic atrophy 3 protein homolog OS=Mus musculus OX=10090 GN=Opa3 PE=1 SV=1	Opa3	Q505D7	Q505D7	1			10142.9
Q505F5	Leucine-rich repeat-containing protein 47 OS=Mus musculus OX=10090 GN=Lrrc47 PE=1 SV=1	Lrrc47	Q505F5	Q505F5;E9PV22	19			27708.7
Q52KI8	Serine/arginine repetitive matrix protein 1 OS=Mus musculus OX=10090 GN=Srrm1 PE=1 SV=2	Srrm1	Q52KI8	Q52KI8;A2A8V8;A2A8V9;A2A983;E9PUK6;E9QKA4;F6T4M4	12			57243.1	169851
Q52KR3	Protein prune homolog 2 OS=Mus musculus OX=10090 GN=Prune2 PE=1 SV=2	Prune2	Q52KR3	Q52KR3	2			571382
Q542V3	Serine and arginine-rich splicing factor 4 OS=Mus musculus OX=10090 GN=Srsf4 PE=1 SV=1	Srsf4	Q542V3	Q8VE97;Q542V3	4			4570.46	11049.2
Q566J8	Atypical kinase COQ8B, mitochondrial OS=Mus musculus OX=10090 GN=Coq8b PE=1 SV=1	Coq8b	Q566J8	Q566J8;E9QLB8	2			1576.13
Q569Z5	Probable ATP-dependent RNA helicase DDX46 OS=Mus musculus OX=10090 GN=Ddx46 PE=1 SV=2	Ddx46	Q569Z5	Q569Z5;F8WHR6	50	55949.4		73202	33483.8
Q569Z6	Thyroid hormone receptor-associated protein 3 OS=Mus musculus OX=10090 GN=Thrap3 PE=1 SV=1	Thrap3	Q569Z6	Q569Z6;F6YH92	25			27765.3	53305.3
Q56A08	G-patch domain and KOW motifs-containing protein OS=Mus musculus OX=10090 GN=Gpkow PE=1 SV=2	Gpkow	Q56A08	Q56A08;F6XU64	2			8188.64
Q571B6	WASP homolog-associated protein with actin, membranes and microtubules OS=Mus musculus OX=10090 GN=Whamm PE=1 SV=2	Whamm	Q571B6	Q571B6	1			1222.83
Q571E4	N-acetylgalactosamine-6-sulfatase OS=Mus musculus OX=10090 GN=Galns PE=1 SV=2	Galns	Q571E4	Q571E4;Q8CC47	10			7749.37	24818.5
Q571H0	Nucleolar pre-ribosomal-associated protein 1 OS=Mus musculus OX=10090 GN=Urb1 PE=1 SV=2	Urb1	Q571H0	Q571H0;E9PU96	2			2013.31
Q571I9	Aldehyde dehydrogenase family 16 member A1 OS=Mus musculus OX=10090 GN=Aldh16a1 PE=1 SV=2	Aldh16a1	Q571I9	Q571I9;A0A1B0GSU0;D3Z0B9	3			1904.21
Q58A65	C-Jun-amino-terminal kinase-interacting protein 4 OS=Mus musculus OX=10090 GN=Spag9 PE=1 SV=2	Spag9	Q58A65	Q58A65;A0A0R4J196;E9PUD1;F8WH31;F6SH61;F6WNT4;Z4YMB8	2			2554.8
Q59J78	NADH dehydrogenase [ubiquinone] 1 alpha subcomplex assembly factor 2 OS=Mus musculus OX=10090 GN=Ndufaf2 PE=1 SV=1	Ndufaf2	Q59J78	Q59J78;A0A286YDL9;A0A286YE33;A0A286YE75	7			23748.7
Q5BL07	Peroxisomal ATPase PEX1 OS=Mus musculus OX=10090 GN=Pex1 PE=1 SV=2	Pex1	Q5BL07	Q5BL07	19			7452.65	4290.4
Q5DTM8	E3 ubiquitin-protein ligase BRE1A OS=Mus musculus OX=10090 GN=Rnf20 PE=1 SV=2	Rnf20	Q5DTM8	Q5DTM8;A2AIR0;A2AIR2;A2AIR1	2			2776.15
Q5DU37	Zinc finger FYVE domain-containing protein 26 OS=Mus musculus OX=10090 GN=Zfyve26 PE=1 SV=2	Zfyve26	Q5DU37	Q5DU37	1			1319.35
Q5DU41	Volume-regulated anion channel subunit LRRC8B OS=Mus musculus OX=10090 GN=Lrrc8b PE=1 SV=3	Lrrc8b	Q5DU41	Q5DU41	4			4030.23
Q5EBH1	Ras association domain-containing protein 5 OS=Mus musculus OX=10090 GN=Rassf5 PE=1 SV=1	Rassf5	Q5EBH1	Q5EBH1;A0A1D5RM65	1			3052.85
Q5EG47	5'-AMP-activated protein kinase catalytic subunit alpha-1 OS=Mus musculus OX=10090 GN=Prkaa1 PE=1 SV=2	Prkaa1	Q5EG47	Q5EG47;Q3TUQ7	15			18750.2
Q5F258	GIT ArfGAP 1 OS=Mus musculus OX=10090 GN=Git1 PE=1 SV=1	Git1	Q5F258	Q68FF6;Q5F258	10			12258.6
Q5F285	Transmembrane protein 256 OS=Mus musculus OX=10090 GN=Tmem256 PE=1 SV=1	Tmem256	Q5F285	Q5F285	2			7100.04
Q5F2E7	FMR1-interacting protein NUFIP2 OS=Mus musculus OX=10090 GN=Nufip2 PE=1 SV=1	Nufip2	Q5F2E7	Q5F2E7	11			38879.2
[truncated: 3,422 more rows]
